# Supplementary material for: Gene-Based Variant Analysis of Whole-Exome Sequencing in Relation to Eosinophil Count
Source: Front Immunol. 2022 Jul 22;13:862255. doi: 10.3389/fimmu.2022.862255 (PMC9355086; doi:10.3389/fimmu.2022.862255)
Supplement: Supplementary file 2 [file Table_1.xlsx]

## Sheet: Table S1
Table S1
Results from the GWAS analysis. Lead hits from both primary and conditional analysis are shown. An adjusted P value of 5x10^-8 have been used to capture as many common variants as possible
Chromosome: The chromosome on which the variant is located
Position: Position in base pairs (GrCh37)
SNP: The name of the variant. If no rs-id is available, they are called chr:pos_A1_A2
Other allele: The other allele (in contrast to the effect allele. always major)
Effect allele: The effective allele used in the analysis (always minor)
EAF: Effect allele frequency
Beta: Effect. beta estimate
T statistics: T statistics for the estimate
P value: the variant's P value
GWAS run: the analysis number where 1 corresponds to primary analysis. and 2,3,4 corresponds to first, second and third conditional analysis
Chromosome	Position	SNP	Other allele	Effect allele	EAF	Beta	SE	T statistics	P value	GWAS run
1	8484823	rs301807	G	A	0.418	-0.024	0.004	-6.552	5.71E-11	2
1	9713500	rs4240896	G	A	0.418	-0.028	0.004	-7.344	2.09E-13	1
1	24199363	rs2502994	C	T	0.424	-0.021	0.004	-5.586	2.32E-08	3
1	42371414	rs2147904	C	T	0.440	-0.028	0.004	-7.588	3.27E-14	1
1	65423447	rs12408934	G	A	0.405	-0.045	0.006	-7.457	8.91E-14	1
1	87752271	1:87752271_GT_G	GT	G	0.424	0.045	0.006	7.872	3.50E-15	1
1	93811569	rs10782959	G	A	0.280	-0.032	0.004	-7.653	1.97E-14	2
1	101653125	rs74431709	T	G	0.440	-0.043	0.006	-7.331	2.30E-13	1
1	150539971	rs4971044	A	G	0.099	0.100	0.017	5.706	1.16E-08	2
1	150663991	rs3059574	T	TAAAAAC	0.122	-0.036	0.004	-8.225	1.97E-16	1
1	173209495	rs844644	C	A	0.462	-0.022	0.004	-5.886	3.97E-09	2
1	198610536	rs75567729	A	G	0.280	-0.042	0.006	-7.355	1.92E-13	1
1	198979818	rs1124025	G	C	0.239	0.026	0.004	5.992	2.08E-09	2
2	8439686	rs10204352	T	A	0.109	-0.031	0.004	-8.196	2.51E-16	1
2	28688516	rs34590437	A	G	0.490	0.026	0.004	7.132	9.91E-13	2
2	61776902	rs778752	G	C	0.385	0.023	0.004	6.007	1.90E-09	1
2	97147980	rs111162559	A	T	0.013	0.048	0.004	12.283	1.17E-34	1
2	97164487	2:97164487_CT_C	C	CT	0.356	-0.027	0.004	-6.115	9.71E-10	2
2	102966067	rs1921622	A	G	0.467	-0.044	0.004	-11.998	3.78E-33	2
2	102966310	rs10208293	G	A	0.224	-0.081	0.004	-19.843	1.67E-87	1
2	111933001	rs72837826	G	T	0.462	0.052	0.006	8.518	1.65E-17	1
2	112382879	rs1982354	T	C	0.382	-0.026	0.004	-6.944	3.83E-12	2
2	145411479	2:145411479_TA_T	TA	T	0.116	-0.023	0.004	-5.562	2.67E-08	4
2	173339808	rs11895564	G	A	0.239	-0.023	0.004	-5.788	7.13E-09	3
2	213830187	rs6750754	T	G	0.355	-0.060	0.004	-14.374	8.12E-47	1
2	213908457	rs35409523	G	A	0.490	0.041	0.007	5.929	3.05E-09	4
2	234114532	rs776060558	CT	C	0.385	-0.032	0.005	-6.821	9.10E-12	2
2	242294913	rs3755397	A	G	0.310	-0.047	0.006	-7.648	2.05E-14	3
2	242686529	rs35070043	A	T	0.356	-0.034	0.004	-9.104	8.85E-20	1
2	242698640	rs34290285	G	A	0.467	-0.043	0.005	-7.799	6.29E-15	2
3	3152489	rs13090169	G	A	0.288	0.035	0.006	6.241	4.35E-10	3
3	12301893	rs35939242	A	C	0.099	-0.035	0.004	-9.050	1.45E-19	1
3	16911330	rs9852648	A	G	0.382	-0.030	0.004	-6.620	3.60E-11	1
3	27783476	rs4680838	A	G	0.283	0.024	0.004	6.461	1.04E-10	1
3	33068268	rs73057087	A	G	0.305	0.025	0.004	6.538	6.26E-11	2
3	42906116	rs2228467	T	C	0.268	0.058	0.008	7.546	4.50E-14	1
3	51024903	rs11130267	G	A	0.131	0.040	0.005	7.209	5.69E-13	1
3	101317630	3:101317630_TAATC_T	TAATC	T	0.079	-0.022	0.004	-6.039	1.55E-09	2
3	112073133	rs34345145	T	C	0.192	0.025	0.004	6.633	3.30E-11	1
3	112618369	rs9869058	G	A	0.095	-0.021	0.004	-5.455	4.91E-08	3
3	128311067	rs9289330	C	G	0.451	-0.033	0.004	-8.360	6.34E-17	2
3	128317997	rs6782812	A	G	0.110	-0.125	0.006	-20.838	2.73E-96	1
3	188426256	rs9877192	A	G	0.258	0.028	0.004	6.697	2.13E-11	1
3	196367671	3:196367671_CCT_C	CCT	C	0.122	-0.046	0.007	-6.845	7.66E-12	1
4	38662895	rs1000571	G	A	0.331	0.069	0.004	15.563	1.43E-54	1
4	38684865	rs59048840	A	C	0.218	-0.054	0.007	-7.282	3.30E-13	2
4	39033518	rs57819604	A	T	0.329	0.021	0.004	5.474	4.40E-08	3
4	57779567	rs781658	G	A	0.468	-0.026	0.005	-5.578	2.44E-08	2
4	83545976	rs13138355	C	T	0.370	-0.044	0.005	-9.263	2.02E-20	1
4	103736838	rs56095122	A	G	0.059	-0.077	0.014	-5.550	2.87E-08	2
4	123560939	rs62324212	C	A	0.131	0.024	0.004	6.502	7.94E-11	1
4	153410390	rs10021011	C	A	0.455	0.024	0.004	5.863	4.57E-09	1
5	10623653	rs10035875	G	C	0.366	0.027	0.004	6.213	5.22E-10	1
5	35841449	rs10075764	A	G	0.336	-0.033	0.004	-8.510	1.75E-17	1
5	110402855	rs10061842	C	A	0.375	-0.044	0.006	-7.846	4.31E-15	2
5	110408002	rs1898671	C	T	0.110	0.043	0.004	11.265	2.01E-29	1
5	131412238	rs25884	A	G	0.255	0.043	0.005	8.779	1.67E-18	3
5	131785684	rs12515180	C	T	0.084	-0.069	0.004	-18.652	1.49E-77	1
5	131984058	rs2158177	A	G	0.209	0.064	0.005	12.942	2.73E-38	2
5	133451683	rs5742913	C	A	0.068	0.033	0.006	5.761	8.37E-09	4
5	141516479	5:141516479_ATTAGCCG_A	A	ATTAGCCG	0.380	-0.044	0.004	-11.562	6.62E-31	1
5	148203104	rs11957351	T	C	0.445	-0.032	0.004	-8.669	4.40E-18	1
5	173334219	rs75049939	T	G	0.329	-0.022	0.004	-5.500	3.79E-08	3
5	176777493	rs4976645	G	A	0.189	0.025	0.004	6.273	3.55E-10	2
6	246178	rs13213850	T	C	0.185	-0.050	0.007	-7.247	4.29E-13	1
6	390658	rs2797305	C	T	0.017	-0.040	0.006	-6.437	1.22E-10	2
6	403799	rs3778607	G	A	0.463	-0.022	0.004	-5.850	4.92E-09	2
6	517095	rs13204206	C	T	0.434	-0.045	0.008	-5.918	3.27E-09	2
6	534527	rs4960043	C	T	0.373	0.026	0.004	6.842	7.85E-12	1
6	27793992	rs35706352	G	A	0.301	-0.056	0.006	-9.777	1.43E-22	1
6	29834449	6:29834449_A_G	G	A	0.457	0.058	0.004	15.660	3.17E-55	1
6	31327334	rs2523589	G	T	0.497	0.049	0.004	13.375	8.99E-41	1
6	31351733	rs2442753	T	C	0.236	-0.035	0.005	-7.647	2.08E-14	2
6	31936668	rs410851	C	T	0.310	-0.051	0.004	-13.014	1.07E-38	1
6	32440743	rs9357149	C	T	0.331	0.082	0.014	6.078	1.22E-09	2
6	32587213	rs28383314	C	T	0.378	-0.056	0.004	-14.812	1.33E-49	1
6	32587588	rs9271406	G	A	0.141	-0.048	0.004	-13.055	6.30E-39	1
6	33548090	rs3216621	AG	A	0.292	-0.027	0.004	-6.822	9.02E-12	2
6	35466900	rs3798344	G	C	0.339	-0.031	0.005	-5.755	8.66E-09	2
6	42193064	rs6931028	A	T	0.216	0.034	0.005	6.407	1.49E-10	1
6	90946479	rs4707609	T	C	0.410	-0.042	0.004	-11.022	3.07E-28	1
6	107420516	rs4946811	A	C	0.181	-0.030	0.004	-7.766	8.14E-15	1
6	135349570	rs12661423	C	T	0.108	0.026	0.004	6.299	3.01E-10	2
6	135419688	rs9402685	T	C	0.380	-0.042	0.004	-10.020	1.27E-23	1
7	3127690	rs113317835	C	T	0.445	0.028	0.005	6.028	1.67E-09	2
7	17015162	rs1630916	A	G	0.294	-0.025	0.004	-6.539	6.23E-11	2
7	17235400	rs6950125	C	G	0.192	-0.028	0.005	-5.984	2.18E-09	4
7	20517450	rs10268102	T	A	0.316	-0.054	0.004	-12.710	5.43E-37	1
7	22789793	rs13311199	C	A	0.392	0.025	0.004	6.798	1.07E-11	1
7	37382465	rs60600003	T	G	0.077	0.046	0.006	7.412	1.25E-13	1
7	75454152	rs13226583	A	T	0.110	-0.056	0.006	-9.629	6.15E-22	1
7	75477417	rs2868173	T	C	0.463	-0.027	0.004	-6.216	5.11E-10	3
7	75495524	rs757589	C	T	0.288	0.033	0.004	8.265	1.41E-16	2
7	92223518	rs12154498	C	A	0.140	0.038	0.005	7.315	2.59E-13	1
7	92408370	rs445	C	T	0.060	-0.041	0.006	-6.532	6.51E-11	2
7	112782556	rs12705849	G	A	0.373	-0.023	0.004	-6.063	1.34E-09	3
7	138816931	rs7778825	A	G	0.110	0.031	0.005	5.687	1.30E-08	3
7	148904795	rs12704071	G	G	0.375	-0.039	0.004	-10.258	1.12E-24	1
8	22964926	rs74766964	C	T	0.457	0.050	0.009	5.655	1.56E-08	2
8	61646351	rs35440906	C	CA	0.497	-0.028	0.005	-5.795	6.84E-09	2
8	61742302	rs6997208	A	A	0.236	0.039	0.004	8.999	2.31E-19	1
8	126616848	rs9297718	G	C	0.264	-0.020	0.004	-5.476	4.37E-08	4
8	129008578	rs3815871	G	C	0.310	-0.032	0.004	-8.277	1.28E-16	1
8	130590979	rs57683624	C	A	0.019	-0.039	0.006	-6.137	8.46E-10	3
8	130594761	rs12542190	A	C	0.378	-0.032	0.004	-7.505	6.17E-14	2
8	145097720	rs79832570	T	C	0.490	0.049	0.007	7.323	2.43E-13	2
9	5065750	rs12342421	G	C	0.292	0.036	0.004	8.570	1.04E-17	1
9	6197392	rs1888909	C	T	0.260	0.100	0.004	23.794	6.72E-125	1
9	94109406	rs4354431	A	T	0.262	-0.029	0.004	-6.738	1.61E-11	1
9	113641783	rs1751242	T	A	0.138	0.039	0.004	10.210	1.82E-24	1
9	135598876	rs185903990	T	C	0.140	-0.120	0.019	-6.441	1.19E-10	2
9	135729127	rs11243920	C	T	0.354	0.071	0.012	5.802	6.57E-09	4
9	135876034	rs4962035	G	A	0.358	0.071	0.008	9.271	1.87E-20	1
9	136921464	rs2157770	A	G	0.491	-0.024	0.004	-5.876	4.21E-09	3
10	871481	rs61830900	C	G	0.259	0.032	0.005	6.654	2.87E-11	1
10	1034895	rs17293580	T	C	0.193	0.031	0.005	6.635	3.26E-11	1
10	6072093	rs12722547	G	C	0.405	-0.099	0.014	-7.028	2.11E-12	1
10	6628224	rs61841332	G	A	0.192	0.026	0.005	5.558	2.73E-08	4
10	8582317	rs1409123	T	A	0.245	-0.025	0.004	-6.735	1.65E-11	1
10	9028946	rs72782675	C	T	0.392	-0.118	0.018	-6.755	1.43E-11	2
10	9035786	rs12765699	A	G	0.098	-0.037	0.007	-5.596	2.19E-08	3
10	9049253	rs12413578	C	T	0.115	-0.047	0.007	-7.156	8.33E-13	4
10	9058671	rs1444782	G	A	0.260	-0.041	0.004	-10.997	4.07E-28	1
10	26723767	rs3006815	G	A	0.389	0.035	0.004	9.190	3.98E-20	1
10	28888840	rs332161	C	G	0.198	-0.033	0.005	-7.132	9.92E-13	2
10	64390895	rs10995242	C	T	0.288	-0.043	0.004	-11.180	5.23E-29	1
10	64436004	rs200405086	C	T	0.140	0.059	0.009	6.862	6.84E-12	2
10	64493264	rs763913092	GCAGCT	G	0.101	-0.027	0.004	-6.477	9.36E-11	3
10	64552934	rs1848797	A	G	0.398	-0.032	0.004	-7.757	8.77E-15	3
10	89731870	rs478839	A	G	0.154	0.030	0.004	7.854	4.06E-15	1
10	94429467	rs7918084	T	C	0.443	-0.030	0.004	-8.031	9.78E-16	1
11	309127	rs1059091	A	G	0.375	0.037	0.004	9.374	7.09E-21	1
11	327334	rs11246068	C	T	0.046	-0.027	0.004	-6.105	1.03E-09	2
11	57076820	rs78489201	T	G	0.190	-0.059	0.007	-8.598	8.20E-18	1
11	61588305	rs174564	A	G	0.236	-0.026	0.004	-6.702	2.06E-11	2
11	65681965	rs526631	G	T	0.466	-0.027	0.004	-7.423	1.15E-13	1
11	76248630	rs61894547	C	T	0.463	0.063	0.009	7.411	1.26E-13	2
11	76293805	rs7936434	G	C	0.338	0.045	0.004	12.105	1.03E-33	1
11	116623213	11:116623213_TA_T	T	TA	0.150	-0.030	0.005	-5.597	2.18E-08	2
12	51106178	rs2250751	G	A	0.103	-0.021	0.004	-5.491	4.01E-08	3
12	56449435	rs7302200	G	A	0.245	0.026	0.004	6.812	9.66E-12	1
12	57493727	rs3024971	T	G	0.080	-0.034	0.006	-5.651	1.60E-08	2
12	111932800	rs7137828	T	C	0.464	0.092	0.004	24.956	3.59E-137	1
12	123716930	rs1716169	A	A	0.200	-0.034	0.005	-7.414	1.23E-13	1
13	40351341	rs9532430	G	A	0.350	-0.031	0.004	-8.038	9.22E-16	2
13	41225228	rs9577090	G	T	0.254	0.036	0.004	9.053	1.41E-19	1
13	99870640	rs731955	A	T	0.403	-0.028	0.004	-7.368	1.74E-13	1
14	23589057	rs2239633	G	A	0.260	0.031	0.004	8.516	1.67E-17	1
14	35885286	rs8018407	C	T	0.350	-0.027	0.004	-7.072	1.53E-12	2
14	55647575	14:55647575_CA_C	CA	C	0.262	0.032	0.004	8.501	1.90E-17	1
14	75975648	rs175705	G	C	0.283	-0.036	0.004	-8.750	2.17E-18	1
14	93017566	rs7157029	G	A	0.386	0.022	0.004	5.685	1.31E-08	3
14	94417531	rs11555542	T	C	0.010	0.045	0.008	5.913	3.36E-09	1
14	94444787	rs2180086	G	A	0.197	-0.030	0.005	-6.349	2.18E-10	2
15	67441750	rs72743461	C	A	0.022	0.033	0.004	7.681	1.59E-14	1
15	70379236	rs36085856	G	C	0.062	0.041	0.007	5.531	3.18E-08	2
15	80191343	rs7257	A	G	0.439	-0.028	0.004	-7.642	2.15E-14	1
16	2834826	rs12931183	G	A	0.251	0.029	0.004	6.695	2.16E-11	1
16	11165542	rs7184615	G	C	0.293	-0.050	0.004	-12.914	3.93E-38	1
16	27356398	rs2072130	C	T	0.169	0.027	0.004	6.895	5.40E-12	2
16	27371424	rs3024664	C	T	0.067	-0.052	0.008	-6.675	2.48E-11	1
16	30082508	rs7201518	G	T	0.183	-0.032	0.004	-8.620	6.78E-18	1
16	67675033	16:67675033_CTTCA_C	CTTCA	C	0.017	0.038	0.007	5.742	9.39E-09	2
16	86013551	rs1401884	G	C	0.194	0.028	0.005	6.158	7.37E-10	1
16	88556007	rs62048972	C	T	0.470	0.028	0.005	5.704	1.17E-08	2
17	4535314	rs34210653	G	A	0.015	-0.170	0.013	-13.491	1.88E-41	1
17	4561499	rs55780247	T	A	0.093	-0.031	0.004	-7.104	1.21E-12	2
17	5227592	rs142172064	A	G	0.103	-0.105	0.017	-6.096	1.09E-09	1
17	7742601	rs74480102	G	A	0.418	-0.087	0.009	-9.500	2.14E-21	1
17	37922804	rs112876941	A	T	0.389	-0.070	0.010	-6.974	3.08E-12	1
17	43927290	rs17769552	G	A	0.198	-0.038	0.004	-8.536	1.40E-17	1
17	47474529	rs2671659	G	A	0.364	-0.029	0.004	-7.587	3.28E-14	1
17	55463336	rs118121072	G	A	0.051	-0.051	0.008	-6.009	1.87E-09	2
17	65840810	rs11868959	T	C	0.400	0.031	0.005	6.679	2.42E-11	1
17	68288119	rs236539	C	T	0.219	0.028	0.004	6.220	4.99E-10	2
17	76244398	rs72901754	G	A	0.282	-0.024	0.004	-5.813	6.15E-09	5
18	60917124	rs8086404	G	G	0.188	-0.030	0.005	-6.154	7.58E-10	2
18	60920854	rs17758695	C	T	0.388	-0.101	0.011	-9.257	2.14E-20	1
19	1084845	rs34912310	G	A	0.391	-0.039	0.007	-5.774	7.77E-09	2
19	3179517	rs61731111	C	T	0.443	-0.139	0.018	-7.882	3.25E-15	1
19	16427111	rs410867	A	G	0.333	-0.052	0.004	-11.608	3.89E-31	1
19	16428398	rs12978678	A	G	0.229	0.035	0.004	8.143	3.90E-16	2
19	16543791	rs144042862	A	AT	0.075	0.039	0.005	7.568	3.81E-14	1
19	18263703	rs3736328	G	C	0.475	-0.021	0.004	-5.581	2.39E-08	3
19	40222688	rs71171517	AT	A	0.332	-0.056	0.004	-14.464	2.20E-47	1
19	45232161	rs62117160	G	A	0.341	-0.056	0.009	-6.399	1.57E-10	4
19	45742011	rs11673000	C	G	0.466	-0.031	0.004	-7.303	2.82E-13	2
19	46354793	rs7252363	G	A	0.049	0.025	0.004	6.536	6.35E-11	3
19	52311527	rs62108948	A	C	0.476	0.035	0.005	6.452	1.11E-10	1
20	30162351	20:30162351_TTTTA_T	TTTTA	T	0.150	-0.094	0.013	-6.991	2.75E-12	1
20	42660286	rs2179593	A	C	0.287	0.029	0.004	7.187	6.65E-13	1
21	34433051	rs1000005	C	G	0.414	0.022	0.004	6.004	1.93E-09	3
21	36393747	rs73203043	G	C	0.335	-0.103	0.007	-14.392	6.24E-47	1
21	36447464	rs11911031	C	T	0.330	-0.025	0.004	-5.766	8.14E-09	4
21	36715761	rs9979383	T	C	0.363	-0.032	0.004	-8.318	8.99E-17	2
21	43850713	rs12483051	C	G	0.104	-0.031	0.005	-5.777	7.64E-09	2
21	45669344	rs2014457	C	T	0.464	0.025	0.004	5.972	2.35E-09	1
22	20119930	rs62219902	A	G	0.200	0.024	0.004	5.949	2.70E-09	1
22	24622648	rs2275984	T	C	0.350	-0.028	0.004	-6.920	4.54E-12	2
22	37258503	rs4821544	T	C	0.312	0.023	0.004	5.624	1.87E-08	5
22	37311858	rs60175411	G	A	0.317	-0.036	0.005	-7.339	2.16E-13	1
22	37534034	rs2284033	G	A	0.403	-0.025	0.004	-6.627	3.44E-11	2
22	41404939	rs743002	T	C	0.474	-0.046	0.007	-6.197	5.77E-10	2
22	41768862	rs5751086	C	T	0.350	0.025	0.004	5.868	4.42E-09	3
22	46623905	rs4253766	C	T	0.444	-0.033	0.006	-5.651	1.60E-08	4

## Sheet: Table  S2
Table S2
Results for the 220 genes that passed genome-wide significance in the SKAT gene-based tests for at least one of the five models tested.
Chr.: the chromosome on which the variant is located
Start: start position of the gene (GrCh38)
End: end position of the gene (GrCh38)
Transcript: the name of the transcript analysed
Gene: the gene symbol of the associated gene
N Marker All: total number of genetic markers within the gene region
N Marker Test: total number of genetic markers tested in the model
N Marker Common: total number of common variants tested in the CommonRare models. The number outside brackets is the number of common variants in the unweighted CommonRare analysis with a MAF threshold of 0.16% and the one within brackets the number of common in the weighted CommonRare analysis with a MAF threshold of 0.025%.
N Marker Rare: total number of rare variants tested in the CommonRare models.
SKAT: the P value for the unweighted SKAT model. A dash means that this model did not yield a significant result for the particular gene
SKAT CADD weighted: the P value for the CADD-weighted SKAT model. A dash means that this model did not yield a significant result for the particular gene
SKAT MAF weighted: the P value for the MAF-weighted SKAT model. A dash means that this model did not yield a significant result for the particular gene
SKAT CommonRare: the P value for the unweighted SKAT CommonRare model. A dash means that this model did not yield a significant result for the particular gene
SKAT CommonRare MAF weighted: the P value for the weighted SKAT CommonRare model. A dash means that this model did not yield a significant result for the particular gene
** The number outside brackets is the number of rare variants in the unweighted CommonRare analysis with a MAF threshold of 0.16% and the one within brackets the number of rare in the weighted CommonRare analysis with a MAF threshold of 0.025%.
Chr.	Transcript	Gene*	Start	End	N Marker All	N Marker Test	N Marker Common	N Marker Rare**	SKAT	SKAT CADD weighted	SKAT MAF weighted	SKAT CommonRare	SKAT CommonRare MAF weighted
1	ENST00000355716	TNFRSF14	2555639	2565382	143	142	-	-	1.40E-07	5.09E-07	-	-	-
1	ENST00000235332	MIIP	12019466	12032045	247	241	-	-	5.11E-07	6.08E-08	-	-	-
1	ENST00000263932	TNFRSF8	12063303	12144207	277	271	-	-	-	2.37E-08	-	-	-
1	ENST00000361729	E2F2	23506438	23531233	183	177	4	173	1.50E-08	1.55E-08	-	9.75E-09	-
1	ENST00000374479	FUCA1	23845077	23868290	258	253	6 (9)	247 (244)	5.45E-08	-	-	3.63E-07	2.55E-08
1	ENST00000374472	CNR2	23870515	23913362	153	149	3 (7)	146 (142)	3.00E-13	7.08E-12	-	1.12E-13	3.75E-13
1	ENST00000252992	CEP85	26234200	26278808	383	377	-	-	-	1.54E-07	-	-	-
1	ENST00000370742	ADGRL4	78889764	79282124	366	365	7	358	-	-	-	-	1.29E-12
1	ENST00000370282	TMED5	93149742	93180516	110	109	1 (3)	108 (106)	8.05E-12	8.04E-12	-	3.23E-12	1.45E-10
1	ENST00000343253	CCDC18	93179919	93278730	622	615	7 (13)	608 (602)	2.94E-11	6.11E-12	-	2.73E-13	1.83E-09
1	ENST00000361824	HORMAD1	150698060	150720895	106	105	-	-	2.07E-07	-	-	-	-
1	ENST00000368985	CTSS	150730079	150765957	96	95	2	93	-	2.03E-07	-	1.98E-07	-
1	ENST00000358595	ARNT	150809713	150876708	303	299	2 (3)	297 (296)	1.15E-09	-	-	7.12E-08	8.07E-10
1	ENST00000367993	NDUFS2	161197104	161214723	187	186	5	181	3.91E-07	1.80E-07	-	-	3.66E-08
2	ENST00000456556	ANKRD36C	95836919	95991831	632	609	12 (23)	597 (586)	3.09E-27	-	-	9.42E-32	2.81E-22
2	ENST00000434632	GPAT2	96021946	96039451	283	273	-	-	-	3.33E-07	-	-	-
2	ENST00000620793	ADRA2B	96112876	96116571	259	252	3 (6)	249 (246)	4.35E-31	2.95E-30	-	2.89E-38	4.19E-34
2	ENST00000342380	ASTL	96122818	96138502	234	230	7 (9)	223 (221)	3.19E-30	8.97E-25	-	2.22E-34	8.47E-40
2	ENST00000624922	FER1L5	96642737	96704887	863	833	5 (23)	818 (810)	4.06E-16	4.42E-19	-	5.41E-20	4.27E-11
2	ENST00000264257	IL1RL2	102187006	102240002	302	294	3	291	1.12E-08	3.92E-08	-	2.70E-10	-
2	ENST00000233954	IL1RL1	102311502	102352037	315	312	9 (16)	(303) 296	3.39E-108	7.25E-102	-	8.37E-115	2.96E-177
2	ENST00000264260	IL18RAP	102418689	102452565	272	270	3	267	6.00E-08	4.93E-09	-	3.12E-07	-
2	ENST00000264107	ITGA6	172427354	172506459	433	426	5	421	1.78E-07	1.93E-07	-	1.72E-07	-
2	ENST00000325748	PRKRA	178431292	178451512	100	90	5 (6)	85 (84)	1.11E-19	1.42E-19	-	2.98E-20	4.78E-22
2	ENST00000434687	IKZF2	212999691	213152427	215	213	3	210	-	4.55E-08	-	-	1.15E-07
2	ENST00000445964	INPP5D	233059967	233207903	373	361	3 (7)	358 (354)	3.61E-16	3.61E-16	-	1.32E-17	1.43E-12
2	ENST00000254663	SCLY	238060924	238099413	287	285	5	280	-	-	-	3.19E-07	-
2	ENST00000264042	FARP2	241356285	241494841	601	593	9 (17)	(584) 576	1.33E-15	1.27E-15	-	2.92E-17	8.20E-18
2	ENST00000321264	D2HGDH	241734602	241768816	308	304	6 (13)	298 (291)	7.52E-28	8.64E-31	-	1.77E-32	8.78E-31
2	ENST00000192314	GAL3ST2	241776822	241804287	301	292	9	283	9.23E-08	-	-	1.33E-07	-
3	ENST00000446632	IL5RA	3066324	3126613	239	236	4	232	-	4.36E-08	-	-	8.50E-08
3	ENST00000295743	EOMES	27715949	27722711	359	342	2 (7)	340 (335)	6.16E-11	6.10E-11	-	1.96E-11	3.21E-09
3	ENST00000307363	GLB1	32996609	33097202	342	332	5	327	2.40E-08	1.16E-08	-	4.74E-09	-
3	ENST00000310232	CCDC13	42705756	42773253	359	358	5	353	1.78E-10	4.12E-07	-	2.64E-10	-
3	ENST00000648550	AC006059.2	42705756	42804518	371	369	5	364	1.78E-10	4.12E-07	-	2.66E-10	-
3	ENST00000442925	ACKR2	42804752	42887974	177	172	4 (7)	168 (165)	6.20E-13	2.20E-14	-	9.48E-15	7.79E-21
3	ENST00000296137	FYCO1	45917899	45995824	740	726	12 (27)	714 (699)	7.21E-08	-	-	2.33E-07	2.91E-07
3	ENST00000357422	CCR3	46130890	46266706	184	182	2 (6)	180 (176)	-	9.19E-13	-	1.54E-10	3.46E-13
3	ENST00000313778	DALRD3	49015488	49022293	201	194	1 (3)	193 (101)	5.95E-10	5.99E-10	-	7.82E-11	3.63E-08
3	ENST00000449241	C3orf18	50558025	50571027	83	81	-	-	4.47E-07	4.54E-07	-	-	-
3	ENST00000394095	SENP7	101324205	101513241	395	392	2	390	3.48E-07	2.96E-07	-	3.78E-07	-
3	ENST00000305815	SLC9C1	112140898	112294227	554	545	21	524	-	-	-	-	1.79E-07
3	ENST00000315711	CD200	112332347	112362812	110	108	3 (3)	105 (105)	6.29E-14	1.08E-13	-	1.41E-15	1.01E-17
3	ENST00000308611	CD200R1	112921205	112975103	154	150	7	143	3.11E-07	-	-	3.93E-07	-
3	ENST00000341105	GATA2	128479427	128493201	193	190	2 (4)	188 (186)	6.48E-44	1.07E-44	-	2.68E-47	1.30E-55
3	ENST00000382489	HTR3D	184031544	184039369	249	240	-	-	2.33E-07	3.43E-07	-	-	-
4	ENST00000309042	REST	56907876	56966808	449	433	10	423	4.61E-08	-	-	3.06E-08	-
5	ENST00000274217	OTULINL	14581792	14616180	185	185	-	-	-	3.06E-07	-	-	-
5	ENST00000303115	IL7R	35852695	35879603	248	242	6 (14)	236 (228)	1.46E-14	-	-	2.53E-17	2.60E-18
5	ENST00000510461	FNIP1	131641714	131797063	450	446	4 (8)	(442) 438	4.20E-09	1.65E-10	-	5.56E-08	8.98E-12
5	ENST00000296870	IL3	132060655	132063204	94	90	2 (3)	88 (87)	4.81E-43	-	-	1.81E-42	3.61E-51
5	ENST00000296871	CSF2	132073789	132076170	56	56	2	54	4.44E-54	4.41E-54	-	7.68E-61	4.34E-69
5	ENST00000253754	PDLIM4	132257696	132273454	177	169	2 (4)	167 (165)	1.28E-14	1.29E-14	-	2.37E-17	5.96E-16
5	ENST00000200652	SLC22A4	132294394	132344190	242	238	2 (6)	236 (232)	3.63E-83	4.98E-45	-	4.79E-99	1.11E-131
5	ENST00000304506	IL13	132656263	132661110	79	78	1 (3)	77 (75)	3.94E-55	-	-	3.51E-62	6.87E-69
5	ENST00000342854	TCF7	134114681	134151865	242	238	2 (6)	236 (232)	2.70E-10	-	-	2.45E-11	2.62E-08
5	ENST00000274520	IL9	135892246	135895841	78	78	1	77	9.97E-08	1.06E-07	-	2.04E-07	-
5	ENST00000305988	ADRB2	148826611	148828623	165	162	3 (6)	159 (156)	5.08E-20	9.28E-20	-	6.65E-23	8.85E-28
6	ENST00000244573	H1-1	26017032	26017787	287	275	3	272	1.15E-07	-	-	2.25E-07	-
6	ENST00000356386	BTN3A2	26365159	26378320	135	132	7 (11)	125 (121)	1.45E-17	-	-	1.26E-18	2.39E-22
6	ENST00000289361	BTN3A1	26402237	26415208	222	214	6 (11)	208 (203)	6.64E-11	-	-	1.86E-10	7.84E-14
6	ENST00000312541	BTN2A1	26457904	26476621	334	327	8 (17)	319 (310)	2.60E-19	1.17E-19	-	6.74E-23	1.37E-27
6	ENST00000244513	BTN1A1	26500303	26510425	254	247	9	238	-	-	-	-	1.97E-08
6	ENST00000415922	ZNF322	26634383	26659752	58	58	3 (5)	55 (53)	1.17E-14	2.88E-20	-	1.20E-14	1.26E-16
6	ENST00000230582	PRSS16	27247701	27256624	229	220	2	218	6.34E-09	-	-	2.99E-08	-
6	ENST00000444565	POM121L2	27285903	27312273	485	474	17	457	6.16E-17	4.01E-15	-	3.73E-17	-
6	ENST00000377401	H2BC13	27807444	27807931	71	70	1 (1)	69 (69)	1.97E-20	1.97E-20	-	4.06E-24	7.40E-26
6	ENST00000303324	OR2B2	27911185	27912396	147	141	4 (7)	137 (134)	2.08E-24	6.25E-23	-	7.85E-28	1.05E-36
6	ENST00000377294	ZKSCAN4	28241697	28252269	238	228	2 (7)	226 (221)	1.03E-16	1.04E-16	-	6.46E-20	2.46E-17
6	ENST00000343684	NKAPL	28259297	28260958	214	209	6 (11)	203 (198)	2.22E-12	2.22E-16	-	1.53E-12	1.22E-10
6	ENST00000623276	ZSCAN26	28267058	28278224	216	213	5 (8)	208 (205)	1.56E-16	6.03E-17	-	1.09E-18	2.04E-12
6	ENST00000259883	PGBD1	28281572	28302549	346	339	9 (15)	330 (324)	7.74E-15	2.83E-23	-	7.69E-16	1.70E-16
6	ENST00000414429	ZSCAN31	28324693	28356271	166	164	7 (8)	157 (156)	3.80E-13	-	-	3.68E-15	4.43E-17
6	ENST00000252211	ZKSCAN3	28349947	28369172	209	206	5 (10)	201 (196)	2.04E-12	-	-	5.75E-14	1.17E-14
6	ENST00000361028	ZSCAN12	28378955	28399747	302	298	5 (10)	293 (288)	1.34E-27	-	-	7.02E-30	1.25E-24
6	ENST00000641151	OR2J3	29108058	29114770	168	166	5 (7)	161 (159)	4.69E-10	4.68E-08	-	3.95E-10	6.03E-12
6	ENST00000641895	OR14J1	29301701	29313017	167	165	6	159	-	-	-	-	3.58E-07
6	ENST00000396806	OR12D3	29373423	29375291	139	137	2 (6)	135 (131)	3.28E-25	1.59E-25	-	5.90E-28	4.86E-21
6	ENST00000642051	OR12D2	29395631	29398008	140	136	11 (16)	125 (120)	8.79E-11	5.01E-11	-	5.92E-11	8.54E-14
6	ENST00000376894	MOG	29657002	29672372	145	139	5 (6)	134 (133)	1.53E-37	1.43E-38	-	4.42E-44	9.91E-31
6	ENST00000428701	HLA-G	29826967	29831125	199	195	-	-	1.14E-07	6.61E-08	-	-	-
6	ENST00000396634	HLA-A	29941260	29945884	429	385	75 (92)	(310) 293	1.21E-50	1.05E-62	-	1.05E-60	1.55E-65
6	ENST00000376734	TRIM31	30102897	30113090	205	197	11 (17)	186 (180)	1.19E-33	2.29E-25	-	3.29E-38	2.50E-16
6	ENST00000307859	TRIM40	30136124	30148735	127	124	7 (9)	117 (115)	4.23E-29	3.31E-33	-	7.77E-32	1.98E-47
6	ENST00000376694	TRIM15	30163206	30172693	229	225	8 (14)	217 (211)	1.75E-29	-	-	2.58E-31	3.00E-19
6	ENST00000376630	HLA-E	30489509	30494194	135	133	3	130	8.41E-08	1.41E-07	-	1.80E-07	-
6	ENST00000326195	ABCF1	30571393	30597179	361	357	2 (7)	355 (350)	4.56E-10	4.48E-10	-	1.61E-11	6.11E-08
6	ENST00000274853	PPP1R18	30676389	30687895	303	300	5 (10)	295 (290)	5.28E-28	7.81E-28	-	2.94E-33	2.24E-28
6	ENST00000321897	VARS2	30914205	30926459	529	516	10 (18)	506 (498)	1.89E-16	1.18E-16	-	1.61E-18	9.76E-26
6	ENST00000359086	SFTA2	30931353	30955636	29	29	1 (1)	28 (28)	3.64E-21	3.64E-21	-	8.14E-23	9.78E-26
6	ENST00000636043	MUCL3	30934523	30954221	603	586	14 (25)	572 (561)	1.19E-15	1.15E-07	-	1.00E-16	2.50E-16
6	ENST00000376296	MUC21	30983718	30989903	259	254	-	-	-	2.82E-10	-	-	-
6	ENST00000561890	MUC22	31010474	31035402	894	856	66 (87)	790 (769)	3.60E-13	-	-	5.52E-15	5.66E-08
6	ENST00000259870	C6orf15	31111223	31112575	186	183	11 (13)	170 (172)	2.22E-17	2.00E-30	-	5.93E-17	8.12E-26
6	ENST00000259881	PSORS1C1	31114750	31140092	75	69	7 (10)	62 (59)	2.40E-14	1.23E-15	-	3.66E-15	3.96E-21
6	ENST00000259845	PSORS1C2	31137534	31139066	81	77	7 (9)	70 (68)	7.03E-16	4.51E-18	-	4.98E-15	7.84E-16
6	ENST00000376266	CCHCR1	31142439	31158238	397	383	16 (26)	367 (357)	4.25E-16	5.10E-15	-	4.26E-18	6.31E-26
6	ENST00000542218	TCF19	31158547	31167159	111	107	7 (10)	100 (97)	2.09E-13	8.54E-23	-	6.35E-13	2.86E-19
6	ENST00000376228	HLA-C	31268749	31272130	556	517	62 (92)	455 (425)	7.96E-21	1.33E-11	-	7.19E-25	7.17E-33
6	ENST00000449934	MICA	31399784	31415315	186	177	25 (30)	152 (147)	2.05E-08	1.10E-07	-	6.19E-10	2.25E-14
6	ENST00000376191	MCCD1	31528962	31530232	92	88	4	84	8.92E-20	2.31E-09	-	1.19E-19	2.57E-22
6	ENST00000454783	LTA	31572054	31574324	71	70	3	67	2.59E-14	3.24E-07	-	3.34E-15	2.78E-17
6	ENST00000376007	PRRC2A	31620715	31637771	1311	1277	21 (39)	1256 (1238)	1.13E-11	1.32E-13	-	4.32E-13	1.39E-21
6	ENST00000211379	BAG6	31639028	31652705	473	464	1 (9)	463 (455)	6.01E-18	5.98E-18	-	1.02E-20	3.99E-14
6	ENST00000375911	C6orf47	31658298	31660778	135	130	-	-	-	4.07E-07	-	-	-
6	ENST00000375906	GPANK1	31661228	31666283	222	215	4 (6)	211 (209)	2.01E-22	5.57E-22	-	9.27E-22	1.58E-22
6	ENST00000383237	LY6G5C	31676684	31684040	59	57	2	55	1.45E-15	-	-	3.15E-15	2.46E-16
6	ENST00000395892	CLIC1	31730581	31739763	95	92	1 (3)	91 (89)	1.57E-11	1.56E-11	-	1.43E-11	5.33E-11
6	ENST00000375688	VWA7	31765590	31777328	500	484	8 (22)	476 (462)	1.18E-38	1.99E-43	-	5.26E-40	6.00E-30
6	ENST00000375663	VARS1	31777518	31795752	602	593	7 (16)	586 (577)	1.75E-16	1.91E-16	-	6.82E-19	1.10E-21
6	ENST00000375654	HSPA1L	31809619	31815283	315	308	5 (8)	303 (300)	2.49E-11	1.79E-09	-	4.66E-13	1.17E-11
6	ENST00000229729	SLC44A4	31863192	31879046	348	336	7 (14)	329 (322)	9.37E-19	1.02E-18	-	1.56E-19	5.18E-20
6	ENST00000375537	EHMT2	31879759	31897687	467	451	3 (7)	448 (444)	3.66E-16	8.90E-19	-	2.73E-18	1.74E-28
6	ENST00000375394	SKIV2L	31959117	31969751	659	651	8 (12)	643 (639)	1.29E-45	3.65E-07	-	9.96E-53	2.46E-33
6	ENST00000647633	TNXB	32041153	32115334	2111	2081	50 (103)	2031 (1978)	2.50E-39	2.53E-35	-	4.60E-49	9.48E-32
6	ENST00000361568	PPT2	32153441	32163678	105	100	2 (3)	98 (97)	2.90E-23	3.36E-24	-	5.05E-22	3.64E-29
6	ENST00000422437	PPT2-EGFL8	32153845	32171978	112	107	2 (5)	105 (102)	2.84E-23	3.35E-24	-	1.18E-24	5.94E-28
6	ENST00000333845	EGFL8	32164595	32168281	192	184	3 (6)	181 (178)	8.54E-16	7.25E-16	-	2.84E-17	1.73E-11
6	ENST00000375076	AGER	32180968	32184322	266	256	2	254	2.17E-10	2.13E-10	-	4.87E-11	-
6	ENST00000375023	NOTCH4	32194843	32224067	980	951	27	924	4.46E-07	1.89E-12	-	-	8.67E-08
6	ENST00000447241	TSBP1	32288526	32371912	230	228	19 (22)	209 (206)	2.19E-32	8.10E-39	-	3.83E-37	5.02E-53
6	ENST00000454136	BTNL2	32393963	32407128	234	233	22 (38)	211 (195)	1.42E-15	2.48E-17	-	4.28E-13	1.05E-07
6	ENST00000395388	HLA-DRA	32439878	32445046	117	114	2 (3)	112 (111)	8.96E-40	8.94E-40	-	2.55E-39	1.06E-47
6	ENST00000374975	HLA-DRB5	32517353	32530287	206	119	64 (84)	55 (35)	1.72E-41	6.24E-46	1.58E-07	1.19E-51	-
6	ENST00000360004	HLA-DRB1	32578769	32589848	213	122	63 (72)	59 (50)	6.59E-41	1.59E-38	2.49E-10	1.36E-46	2.08E-60
6	ENST00000343139	HLA-DQA1	32628179	32647062	132	128	39 (26)	89 (102)	5.48E-20	1.28E-18	-	4.86E-20	2.39E-27
6	ENST00000399084	HLA-DQB1	32659467	32668383	171	146	51 (62)	95 (84)	3.97E-13	1.07E-07	4.92E-08	4.06E-15	1.45E-17
6	ENST00000374940	HLA-DQA2	32741391	32747198	124	122	10 (16)	112 (106)	-	-	-	2.40E-07	7.78E-08
6	ENST00000411527	HLA-DQB2	32756098	32763532	115	110	6	104	3.52E-07	9.60E-08	-	2.85E-07	-
6	ENST00000374882	PSMB8	32840717	32844679	143	140	3	137	1.64E-07	1.75E-07	-	1.27E-07	-
6	ENST00000419277	HLA-DPA1	33064569	33080775	141	136	14 (21)	122 (115)	1.10E-10	2.13E-10	-	3.71E-10	3.05E-13
6	ENST00000418931	HLA-DPB1	33075990	33089696	148	143	31	112	-	-	-	-	3.05E-07
6	ENST00000426633	TAPBP	33299694	33314387	244	240	2 (4)	238 (236)	5.34E-11	4.73E-11	-	1.08E-11	5.56E-11
6	ENST00000418724	ZBTB22	33314406	33317942	233	224	3 (7)	221 (217)	3.44E-12	3.15E-12	-	3.32E-12	3.12E-08
6	ENST00000374316	ITPR3	33620365	33696574	1245	1220	3 (16)	1217 (1204)	3.53E-10	3.74E-07	-	6.14E-12	8.47E-09
6	ENST00000293756	IP6K3	33721662	33746905	221	216	5	211	5.59E-10	6.31E-10	-	1.80E-10	-
6	ENST00000244645	TCP11	35118071	35148610	197	194	4	190	2.25E-08	3.67E-08	-	6.81E-08	-
7	ENST00000404938	ABCB5	20615667	20777038	778	764	16	748	3.43E-07	4.20E-07	-	7.61E-08	-
7	ENST00000416943	CCL24	75810825	75823356	51	51	2 (4)	49 (47)	8.61E-28	4.01E-26	-	1.38E-26	1.78E-25
7	ENST00000287957	GATAD1	92447482	92460075	118	117	2 (2)	115 (115)	1.91E-08	1.72E-09	-	4.62E-08	4.15E-11
7	ENST00000358303	ZC3HC1	130018287	130051451	212	209	-	-	-	2.17E-08	-	-	-
8	ENST00000276431	TNFRSF10B	23020133	23069031	243	238	3 (8)	235 (230)	9.71E-14	1.64E-11	-	4.68E-15	2.46E-11
8	ENST00000398712	SHARPIN	144098633	144108124	254	249	6 (11)	243 (238)	1.81E-20	3.73E-14	-	2.79E-21	2.34E-17
9	ENST00000381652	JAK2	4984390	5129948	559	554	3 (9)	551 (545)	2.19E-07	-	-	1.19E-13	6.43E-13
9	ENST00000381434	IL33	6215786	6257983	155	153	1 (7)	152 (146)	1.17E-34	1.98E-33	1.08E-12	2.40E-40	5.78E-38
9	ENST00000297814	KIF27	83834099	83921465	631	628	8	620	2.01E-07	-	-	3.29E-07	-
9	ENST00000325875	RMI1	83980798	84004074	290	283	2 (7)	281 (276)	5.35E-12	-	-	1.53E-13	3.34E-09
9	ENST00000371957	STKLD1	133376366	133406096	368	362	4	358	2.18E-08	-	-	7.09E-08	-
9	ENST00000313050	SEC16A	136440096	136483759	1339	1306	15	1291	5.51E-09	4.79E-08	-	6.19E-08	-
11	ENST00000616316	IFITM2	303655	309397	87	84	3 (3)	81 (81)	1.00E-19	2.60E-23	-	2.41E-22	6.03E-26
11	ENST00000358252	TNKS1BP1	57299638	57324952	901	886	19	867	-	-	-	3.69E-07	-
11	ENST00000287143	PRG3	57376769	57381150	124	122	3 (5)	119 (117)	3.30E-27	-	-	3.73E-27	1.09E-21
11	ENST00000301873	LTBP3	65538559	65558930	644	622	-	-	1.54E-07	1.77E-07	-	-	-
11	ENST00000309295	EHBP1L1	65576046	65592650	834	823	7	816	4.94E-08	8.62E-09	-	2.15E-07	-
11	ENST00000532090	AP5B1	65773898	65780976	521	509	-	-	4.63E-07	-	-	-	-
11	ENST00000308110	MUS81	65857126	65867653	337	333	6 (11)	327 (322)	5.88E-11	6.20E-11	-	1.50E-12	9.48E-13
11	ENST00000532620	TSGA10IP	65945445	65959963	335	330	10	320	5.95E-16	4.65E-16	-	1.29E-16	-
11	ENST00000312397	SART1	65961728	65980137	380	375	3 (7)	372 (368)	2.19E-15	2.15E-15	-	8.29E-17	4.57E-14
11	ENST00000278612	NPAT	108157215	108222638	651	640	10 (15)	630 (625)	1.67E-13	1.00E-07	-	2.16E-14	1.49E-13
12	ENST00000261726	CUX2	111034165	111350554	618	601	3	598	4.70E-08	1.04E-08	-	2.84E-08	-
12	ENST00000547838	PHETA1	111360651	111369121	159	148	2 (5)	146 (143)	2.95E-27	1.14E-27	-	6.07E-29	2.57E-30
12	ENST00000341259	SH2B3	111405923	111451623	442	434	5 (17)	429 (417)	1.01E-184	7.98E-186	-	3.57E-247	8.69E-224
12	ENST00000550831	TMEM116	111931282	112013185	108	106	1 (3)	105 (103)	1.99E-33	1.98E-33	-	9.01E-37	1.34E-39
12	ENST00000261745	NAA25	112026689	112108796	265	265	4 (5)	261 (260)	4.39E-21	5.74E-21	-	3.83E-25	6.12E-22
12	ENST00000267176	SBNO1	123289109	123364847	437	432	4 (11)	428 (421)	4.85E-16	5.36E-16	-	7.17E-18	1.71E-10
12	ENST00000434748	FBRSL1	132489551	132585188	792	764	14	750	1.29E-12	7.99E-17	-	2.54E-13	-
13	ENST00000323563	MRPS31	40729128	40771190	183	182	2 (3)	180 (179)	1.34E-19	1.53E-19	-	4.05E-20	3.53E-22
14	ENST00000206513	CEBPE	23117306	23119255	160	157	1 (2)	156 (155)	7.81E-09	2.13E-08	-	3.65E-08	3.11E-08
14	ENST00000254301	LGALS3	55124110	55145423	143	138	5 (8)	133 (130)	4.52E-22	3.90E-21	-	9.57E-24	2.50E-31
14	ENST00000247191	DLGAP5	55148112	55191608	443	437	7	430	6.92E-10	-	-	2.78E-10	-
14	ENST00000313833	FBXO34	55271344	55370053	307	300	4 (9)	296 (291)	2.29E-21	4.50E-14	-	1.32E-21	7.44E-29
14	ENST00000216487	RIN3	92513781	92688994	580	567	9 (23)	558 (544)	6.67E-08	3.99E-08	-	6.21E-08	2.52E-07
14	ENST00000555019	ASB2	93934166	93976739	429	421	4 (8)	417 (413)	3.39E-14	1.79E-13	-	4.46E-16	4.68E-11
15	ENST00000260361	NDUFAF1	41387218	41409403	191	189	5	184	2.91E-07	-	-	2.45E-08	-
15	ENST00000300231	MAP1A	43510958	43531620	1168	1140	17	1123	2.23E-07	1.75E-07	-	2.37E-07	-
15	ENST00000485386	ST20	79898840	79923702	24	24	4 (4)	20 (20)	3.64E-16	8.17E-17	-	5.68E-18	2.33E-19
15	ENST00000267953	BCL2A1	79960892	79971196	71	70	4 (5)	66 (65)	5.64E-08	9.47E-10	-	2.03E-09	4.13E-08
15	ENST00000361243	AKAP13	85380571	85749358	1463	1433	-	-	-	1.57E-07	-	-	-
16	ENST00000644787	SOCS1	11254417	11256204	140	135	1 (3)	134 (132)	8.78E-09	1.15E-08	-	1.68E-09	7.42E-08
16	ENST00000312693	TNP2	11267748	11269533	107	103	3	100	3.11E-07	3.08E-07	-	3.10E-07	-
16	ENST00000395762	IL4R	27313668	27364778	416	404	12 (15)	392 (389)	3.80E-12	-	-	1.49E-13	1.78E-08
16	ENST00000564979	DOC2A	30005514	30023270	252	243	2 (10)	241 (233)	7.21E-18	6.30E-18	-	6.44E-21	8.87E-13
16	ENST00000300849	ZNF668	31060843	31074240	265	257	1 (4)	256 (253)	1.89E-08	7.95E-09	-	1.88E-08	1.01E-07
16	ENST00000314586	EXOC3L1	67184379	67190185	406	396	-	-	-	8.34E-08	-	-	-
16	ENST00000346183	NFATC3	68084751	68229259	509	501	5	496	-	-	-	-	3.66E-07
16	ENST00000380310	FBXL19	30934376	30960104	263	256	2	254	-	-	-	-	1.75E-07
	(ENSG00000099364)
17	ENST00000570836	ALOX15	4630919	4642294	377	371	7 (20)	364 (351)	2.87E-56	1.11E-52	3.23E-16	1.87E-71	1.08E-58
17	ENST00000572293	PELP1	4669774	4704337	620	601	9	592	4.21E-10	2.01E-10	-	5.02E-11	-
17	ENST00000575779	ZNF594	5179535	5191868	497	479	-	-	-	4.23E-11	-	-	-
17	ENST00000573600	CTDNEP1	7243591	7252491	61	61	-	-	1.73E-07	1.48E-07	-	-	-
17	ENST00000346872	IKZF3	39757718	39864312	196	190	1 (3)	189 (187)	1.54E-14	1.37E-14	-	1.59E-15	1.57E-15
17	ENST00000635792	GSDMA	39953263	39977768	251	243	4	239	-	-	-	4.19E-07	-
17	ENST00000428638	ARHGAP27	45393902	45434421	432	418	5 (10)	413 (408)	2.43E-08	-	-	4.60E-08	2.26E-08
17	ENST00000329196	SPPL2C	45844881	45847067	414	401	13 (25)	388 (376)	4.27E-20	1.06E-19	-	2.31E-23	3.84E-28
17	ENST00000262410	MAPT	45894527	46028334	375	365	12 (15)	353 (350)	2.49E-20	2.46E-20	-	2.40E-21	9.86E-29
17	ENST00000537309	STH	45999250	45999694	58	57	1 (1)	56 (56)	6.91E-20	3.70E-22	-	5.84E-23	6.91E-25
17	ENST00000574590	KANSL1	46029916	46225389	434	428	7 (18)	421 (410)	1.86E-22	1.03E-22	-	2.83E-26	2.49E-32
17	ENST00000320254	LRRC37A	46292733	46337794	34	34	3	31	-	2.31E-09	-	-	5.17E-09
17	ENST00000576629	LRRC37A2	46511511	46555650	192	191	8 (15)	183 (176)	2.03E-17	7.27E-18	-	1.47E-18	2.62E-20
17	ENST00000225371	EPX	58192726	58205174	487	484	20	464	-	-	-	-	2.55E-07
17	ENST00000644067	BPTF	67825503	67984378	991	964	6	958	4.26E-08	3.47E-08	-	8.55E-08	-
17	ENST00000449250	C17orf58	67991099	67996469	46	45	1 (1)	44 (44)	3.51E-08	4.66E-08	-	8.79E-09	7.82E-08
18	ENST00000344731	SERPINB13	63586989	63604639	228	223	-	-	3.20E-07	3.37E-07	-	-	-
18	ENST00000382749	SERPINB11	63647579	63726432	224	216	12 (17)	204 (199)	8.59E-08	6.96E-08	-	1.72E-07	4.22E-08
18	ENST00000280200	CD226	69831158	69961803	160	159	4 (6)	155 (153)	1.34E-07	-	-	3.05E-07	2.97E-07
19	ENST00000313093	ARHGAP45	1065923	1086628	676	660	6 (19)	654 (641)	3.99E-08	1.12E-11	-	7.03E-08	2.05E-08
19	ENST00000246115	S1PR4	3172346	3180332	280	272	3 (9)	269 (263)	2.33E-25	6.75E-20	1.84E-15	2.52E-32	6.52E-30
19	ENST00000262811	MAST3	18097793	18151692	573	561	3	558	1.45E-08	5.43E-09	-	9.89E-08	-
19	ENST00000333987	ZNF568	36916329	36998700	276	274	-	-	-	5.01E-07	-	-	-
19	ENST00000360675	LGALS14	39704481	39709444	101	100	5 (6)	95 (94)	2.81E-58	2.39E-28	-	1.97E-57	4.57E-84
19	ENST00000221804	CLC	39731255	39738029	70	69	2 (5)	67 (64)	5.33E-65	9.66E-15	-	1.28E-76	1.52E-77
19	ENST00000252486	APOE	44905791	44909393	196	194	6	188	-	3.62E-08	-	-	4.20E-07
19	ENST00000589057	APOC4-APOC2	44942238	44949565	94	91	2	89	3.37E-08	-	-	1.40E-07	-
19	ENST00000317578	SIX5	45764785	45769252	488	475	3 (9)	472 (466)	2.14E-08	1.59E-09	-	9.94E-08	8.66E-12
19	ENST00000262262	CD33	51225064	51243860	206	203	7 (18)	196 (185)	4.03E-07	1.13E-07	-	5.06E-08	4.06E-07
22	ENST00000319363	IL17RA	17084954	17115694	549	537	7 (15)	530 (522)	-	-	6.11E-09	7.63E-08	1.07E-26
22	ENST00000327365	GGT5	24219654	24245108	325	321	5 (7)	316 (314)	3.74E-15	1.30E-14	-	3.20E-17	2.95E-12
22	ENST00000400288	SFI1	31488688	31618588	804	786	-	-	-	2.36E-07	-	-	-
22	ENST00000403662	CSF2RB	36913628	36940439	428	418	6 (12)	412 (406)	1.69E-09	6.93E-10	-	1.39E-14	1.57E-16
22	ENST00000454366	GTSE1	46296870	46330810	426	422	21	401	-	-	-	-	2.32E-07

## Sheet: Table S3
Table S3
Location and information for the 220 genes that passes genome-wide significance with at least one significance model. Independent genes (i.e., independent association signals) as defined by genomic distance are shown in bold. The gene with the lowest p value has been defined as the primary lead hit. Genomic distance (in base pairs) has then been calculated to the genes nearby. If a gene is locate…
Chr: the chromosome on which the variant is located
Position: start and end position of the gene (GrCh38)
Transcript: name of the associated transcripts
Gene: the gene symbol of the associated gene
Lowest P-value: P value for the most significant of the five SKAT-models
Passes GWAS adj: whether or not the gene is still significant after adjusting for all GWAS hits
Non-overlapping: whether or not the gene is considered non-GWAS-overlapping
SNP Position: genomic position of the GWAS hit (GrCh38, lifted over)
SNP: rs-id for the GWAS hit. If no rs-id is available they are called chr:pos_A1_A2
logP: -log(P) for the GWAS hit
Lead SNP located within gene: whether or not the lead GWAS hit was located within the gene. including non-exonic regions
Distance to closest: the distance in bp from the associated gene to the closest GWAS hit. A dash means an intragenic hit
* The most significant gene in the locus is stated in bold
Chr	Position	Locus	Transcript	Gene*	Lowest P value	Passes GWAS adj	Non-overlapping	SNP Position	SNP	logP	Previously associated	Lead SNP located within gene	Distance to closest
1	2 555 639 - 2 565 382	1.5	ENST00000355716	TNFRSF14	1.40E-07	Yes	Yes	8424763	rs301807	10.24	Yes	No	5859381
1	12 019 466 - 12 032 045	1.5	ENST00000235332	MIIP	6.08E-08	No	No	9653442	rs4240896	12.68	No	No	2366024
1	12 063 303 - 12 144 207	1.5	ENST00000263932	TNFRSF8	2.37E-08	No	No	9653442	rs4240896	12.68	Yes	No	2409861
1	23 506 438 - 23 531 233	1.1	ENST00000361729	E2F2	9.75E-09	Yes	No	23872873	rs2502994	7.63	Yes	No	341640
1	23 845 077 - 23 868 290	1.1	ENST00000374479	FUCA1	2.55E-08	No	No	23872873	rs2502994	7.63	Yes	No	4583
1	23 870 515 - 23 913 362	1.1	ENST00000374472	CNR2	1.12E-13	No	No	23872873	rs2502994	7.63	Yes	Yes	-
1	26 234 200 - 26 278 808	1.1	ENST00000252992	CEP85	1.54E-07	Yes	No	23872873	rs2502994	7.63	No	No	2361327
1	78 889 764 - 79 282 124	1.3	ENST00000370742	ADGRL4	1.29E-12	Yes	Yes	87286588	1:87752271_GT_G	14.46	Yes	No	8004464
1	93 149 742 - 93 180 516	1.2	ENST00000370282	TMED5	3.23E-12	No	No	93346012	rs10782959	13.71	No	No	165496
1	93 179 919 - 93 278 730	1.2	ENST00000343253	CCDC18	2.73E-13	No	No	93346012	rs10782959	13.71	Yes	No	67282
1	150 698 060 - 150 720 895	1.4	ENST00000361824	HORMAD1	2.07E-07	No	No	150691515	rs3059574	15.71	No	No	6545
1	150 730 079 - 150 765 957	1.4	ENST00000368985	CTSS	1.98E-07	No	No	150691515	rs3059574	15.71	No	No	38564
1	150 809 713 - 150 876 708	1.4	ENST00000358595	ARNT	8.07E-10	No	No	150691515	rs3059574	15.71	No	No	118198
1	161 197 104 - 161 214 723	1.6	ENST00000367993	NDUFS2	3.66E-08	Yes	Yes	150691515	rs3059574	15.71	Yes	No	10505589
2	95 836 919 - 95 991 831	2.1	ENST00000456556	ANKRD36C	9.42E-32	No	No	96482243	rs111162559	33.93	No	No	490412
2	96 021 946 - 96 039 451	2.1	ENST00000434632	GPAT2	3.33E-07	No	No	96482243	rs111162559	33.93	No	No	442792
2	96 112 876 - 96 116 571	2.1	ENST00000620793	ADRA2B	2.89E-38	No	No	96482243	rs111162559	33.93	No	No	365672
2	96 122 818 - 96 138 502	2.1	ENST00000342380	ASTL	8.47E-40	No	No	96482243	rs111162559	33.93	No	No	343741
2	96 642 737 - 96 704 887	2.1	ENST00000624922	FER1L5	5.41E-20	No	No	96498750	2:97164487_CT_C	9.01	Yes	No	143987
2	102 187 006 - 102 240 002	2.1	ENST00000264257	IL1RL2	2.70E-10	No	No	102349607	rs1921622	32.42	Yes	No	109605
2	102 311 502 - 102 352 037	2.1	ENST00000233954	IL1RL1	2.96E-177	No	No	102349607; 102349850	rs1921622; rs10208293	32.42; 86.78	Yes	Yes	-
2	102 418 689 - 102 452 565	2.1	ENST00000264260	IL18RAP	4.93E-09	No	No	102349850	rs10208293	86.78	Yes	No	68839
2	172 427 354 - 172 506 459	2.3	ENST00000264107	ITGA6	1.93E-07	No	No	172475080	rs11895564	8.15	Yes	Yes	-
2	178 431 292 - 178 451 512	2.3	ENST00000325748	PRKRA	4.78E-22	No	Yes	172475080	rs11895564	8.15	No	No	5956212
2	212 999 691 - 213 152 427	2.4	ENST00000434687	IKZF2	4.55E-08	No	No	213043733	rs35409523	8.52	Yes	Yes	-
2	233 059 967 - 233 207 903	2.2	ENST00000445964	INPP5D	1.32E-17	No	No	233205886	rs776060558	11.04	Yes	Yes	-
2	238 060 924 - 238 099 413	2.2	ENST00000254663	SCLY	3.19E-07	No	No	241355498	rs3755397	13.69	Yes	No	3256085
2	241 356 285 - 241 494 841	2.2	ENST00000264042	FARP2	8.20E-18	No	No	241355498	rs3755397	13.69	Yes	No	787
2	241 734 602 - 241 768 816	2.2	ENST00000321264	D2HGDH	1.77E-32	No	No	241 747 114; 241759225	rs35070043; rs34290285	19.05;	Yes	Yes	-
2	241 776 822 - 241 804 287	2.2	ENST00000192314	GAL3ST2	9.23E-08	No	No	241759225	rs34290285	14.20	No	No	17597
3	3 066 324 - 3 126 613	3.4	ENST00000446632	IL5RA	4.36E-08	No	No	3110805	rs13090169	9.36	Yes	Yes	-
3	27 715 949 - 27 722 711	3.2	ENST00000295743	EOMES	1.96E-11	No	No	27741985	rs4680838	9.98	Yes	No	19274
3	32 996 609 - 33 097 202	3.2	ENST00000307363	GLB1	4.74E-09	No	No	33026776	rs73057087	10.20	Yes	Yes	-
3	42 705 756 - 42 773 253	3.2	ENST00000310232	CCDC13	1.78E-10	No	No	42864624	rs2228467	13.35	Yes	No	91371
3	42 705 756 - 42 804 518	3.2	ENST00000648550	AC006059.2	1.78E-10	No	No	42864624	rs2228467	13.35	Yes	No	60106
3	42 804 752 - 42 887 974	3.2	ENST00000442925	ACKR2	7.79E-21	No	No	42864624	rs2228467	13.35	Yes	Yes	-
3	45 917 899 - 45 995 824	3.2	ENST00000296137	FYCO1	7.21E-08	No	No	42864624	rs2228467	13.35	No	No	3053275
3	46 130 890 - 46 266 706	3.2	ENST00000357422	CCR3	3.46E-13	No	No	42864624	rs2228467	13.35	Yes	No	3266266
3	49 015 488 - 49 022 293	3.2	ENST00000313778	DALRD3	7.82E-11	No	No	50987472	rs11130267	12.25	No	No	1965179
3	50 558 025 - 50 571 027	3.2	ENST00000449241	C3orf18	4.47E-07	No	No	50987472	rs11130267	12.25	No	No	416445
3	101 324 205 - 101 513 241	3.3	ENST00000394095	SENP7	2.96E-07	No	No	101598786	3:101317630_TAATC_T	8.81	No	No	85545
3	112 140 898 - 112 294 227	3.3	ENST00000305815	SLC9C1	1.79E-07	No	No	112354286	rs34345145	10.48	Yes	No	60059
3	112 332 347 - 112 362 812	3.3	ENST00000315711	CD200	1.01E-17	No	No	112354286	rs34345145	10.48	Yes	Yes	-
3	112 921 205 - 112 975 103	3.3	ENST00000308611	CD200R1	3.11E-07	No	No	112899522	rs9869058	7.31	Yes	No	21683
3	128 479 427 - 128 493 201	3.1	ENST00000341105	GATA2	1.30E-55	Yes	No	128592224	rs9289330	16.20	No	No	99023
3	184 031 544 - 184 039 369	3.5	ENST00000382489	HTR3D	2.33E-07	No	No	188708468	rs9877192	10.67	No	No	4669099
4	56 907 876 - 56 966 808	4.1	ENST00000309042	REST	3.06E-08	No	No	56913401	rs781658	7.61	Yes	Yes	-
5	14 581 792 - 14 616 180	5.4	ENST00000274217	OTULINL	3.06E-07	Yes	No	10623541	rs10035875	9.28	Yes	No	3958251
5	35 852 695 - 35 879 603	5.3	ENST00000303115	IL7R	2.60E-18	No	No	35841347	rs10075764	16.76	Yes	No	11348
5	131 641 714 - 131 797 063	5.1	ENST00000510461	FNIP1	8.98E-12	No	No	132076545	rs25884	17.78	Yes	No	279482
5	132 060 655 - 132 063 204	5.1	ENST00000296870	IL3	3.61E-51	No	No	132076545	rs25884	17.78	No	No	13341
5	132 073 789 - 132 076 170	5.1	ENST00000296871	CSF2	4.34E-69	No	No	132076545	rs25884	17.78	Yes	No	375
5	132 257 696 - 132 273 454	5.1	ENST00000253754	PDLIM4	2.37E-17	No	No	132449992	rs12515180	76.83	No	No	176538
5	132 294 394 - 132 344 190	5.1	ENST00000200652	SLC22A4	1.11E-131	No	No	132449992	rs12515180	76.83	No	No	105802
5	132 656 263 - 132 661 110	5.1	ENST00000304506	IL13	6.87E-69	No	No	132648366	rs2158177	37.56	No	No	7897
5	134 114 681 - 134 151 865	5.1	ENST00000342854	TCF7	2.45E-11	No	No	134115992	rs5742913	8.08	Yes	Yes	-
5	135 892 246 - 135 895 841	5.1	ENST00000274520	IL9	9.97E-08	No	No	134115992	rs5742913	8.08	Yes	No	1776254
5	148 826 611 - 148 828 623	5.2	ENST00000305988	ADRB2	8.85E-28	No	No	148823541	rs11957351	17.36	Yes	No	3070
6	26 017 032 - 26 017 787	6.1	ENST00000244573	H1-1	1.15E-07	No	No	27826214	rs35706352	21.84	No	No	1808427
6	26 365 159 - 26 378 320	6.1	ENST00000356386	BTN3A2	2.39E-22	No	No	27826214	rs35706352	21.84	No	No	1447894
6	26 402 237 - 26 415 208	6.1	ENST00000289361	BTN3A1	7.84E-14	No	No	27826214	rs35706352	21.84	No	No	1411006
6	26 457 904 - 26 476 621	6.1	ENST00000312541	BTN2A1	1.37E-27	No	No	27826214	rs35706352	21.84	No	No	1349593
6	26 500 303 - 26 510 425	6.1	ENST00000244513	BTN1A1	1.97E-08	No	No	27826214	rs35706352	21.84	No	No	1315789
6	26 634 383 - 26 659 752	6.1	ENST00000415922	ZNF322	2.88E-20	No	No	27826214	rs35706352	21.84	No	No	1166462
6	27 247 701 - 27 256 624	6.1	ENST00000230582	PRSS16	6.34E-09	No	No	27826214	rs35706352	21.84	No	No	569590
6	27 285 903 - 27 312 273	6.1	ENST00000444565	POM121L2	3.73E-17	No	No	27826214	rs35706352	21.84	No	No	513941
6	27 807 444 - 27 807 931	6.1	ENST00000377401	H2BC13	7.40E-26	No	No	27826214	rs35706352	21.84	No	No	18283
6	27 911 185 - 27 912 396	6.1	ENST00000303324	OR2B2	1.05E-36	No	No	27826214	rs35706352	21.84	No	No	84971
6	28 241 697 - 28 252 269	6.1	ENST00000377294	ZKSCAN4	6.46E-20	No	No	27826214	rs35706352	21.84	No	No	415483
6	28 259 297 - 28 260 958	6.1	ENST00000343684	NKAPL	2.22E-16	No	No	27826214	rs35706352	21.84	No	No	433083
6	28 267 058 - 28 278 224	6.1	ENST00000623276	ZSCAN26	1.09E-18	No	No	27826214	rs35706352	21.84	No	No	440844
6	28 281 572 - 28 302 549	6.1	ENST00000259883	PGBD1	2.83E-23	No	No	27826214	rs35706352	21.84	No	No	455358
6	28 324 693 - 28 356 271	6.1	ENST00000414429	ZSCAN31	4.43E-17	No	No	27826214	rs35706352	21.84	No	No	498479
6	28 349 947 - 28 369 172	6.1	ENST00000252211	ZKSCAN3	1.17E-14	No	No	27826214	rs35706352	21.84	No	No	523733
6	28 378 955 - 28 399 747	6.1	ENST00000361028	ZSCAN12	7.02E-30	No	No	27826214	rs35706352	21.84	No	No	552741
6	29 108 058 - 29 114 770	6.1	ENST00000641151	OR2J3	6.03E-12	No	No	29866672	6:29834449_A_G	54.50	No	No	751902
6	29 301 701 - 29 313 017	6.1	ENST00000641895	OR14J1	3.58E-07	No	No	29866672	6:29834449_A_G	54.50	No	No	553655
6	29 373 423 - 29 375 291	6.1	ENST00000396806	OR12D3	5.90E-28	No	No	29866672	6:29834449_A_G	54.50	No	No	491381
6	29 395 631 - 29 398 008	6.1	ENST00000642051	OR12D2	8.54E-14	No	No	29866672	6:29834449_A_G	54.50	No	No	468664
6	29 657 002 - 29 672 372	6.1	ENST00000376894	MOG	4.42E-44	No	No	29866672	6:29834449_A_G	54.50	No	No	194300
6	29 826 967 - 29 831 125	6.1	ENST00000428701	HLA-G	6.61E-08	No	No	29866672	6:29834449_A_G	54.50	No	No	35547
6	29 941 260 - 29 945 884	6.1	ENST00000396634	HLA-A	1.55E-65	No	No	29866672	6:29834449_A_G	54.50	Yes	No	74588
6	30 102 897 - 30 113 090	6.1	ENST00000376734	TRIM31	3.29E-38	No	No	29866672	6:29834449_A_G	54.50	Yes	No	236225
6	30 136 124 - 30 148 735	6.1	ENST00000307859	TRIM40	1.98E-47	No	No	29866672	6:29834449_A_G	54.50	No	No	269452
6	30 163 206 - 30 172 693	6.1	ENST00000376694	TRIM15	2.58E-31	No	No	29866672	6:29834449_A_G	54.50	No	No	296534
6	30 489 509 - 30 494 194	6.1	ENST00000376630	HLA-E	8.41E-08	No	No	29866672	6:29834449_A_G	54.50	No	No	622837
6	30 571 393 - 30 597 179	6.1	ENST00000326195	ABCF1	1.61E-11	No	No	29866672	6:29834449_A_G	54.50	No	No	704721
6	30 676 389 - 30 687 895	6.1	ENST00000274853	PPP1R18	2.94E-33	No	No	31359557	rs2523589	40.05	Yes	No	671662
6	30 914 205 - 30 926 459	6.1	ENST00000321897	VARS2	9.76E-26	No	No	31359557	rs2523589	40.05	No	No	433098
6	30 931 353 - 30 955 636	6.1	ENST00000359086	SFTA2	9.78E-26	No	No	31359557	rs2523589	40.05	No	No	403921
6	30 934 523 - 30 954 221	6.1	ENST00000636043	MUCL3	1.00E-16	No	No	31359557	rs2523589	40.05	No	No	405336
6	30 983 718 - 30 989 903	6.1	ENST00000376296	MUC21	2.82E-10	No	No	31359557	rs2523589	40.05	No	No	369654
6	31 010 474 - 31 035 402	6.1	ENST00000561890	MUC22	5.52E-15	No	No	31359557	rs2523589	40.05	No	No	324155
6	31 111 223 - 31 112 575	6.1	ENST00000259870	C6orf15	2.00E-30	No	No	31359557	rs2523589	40.05	No	No	246982
6	31 114 750 - 31 140 092	6.1	ENST00000259881	PSORS1C1	3.96E-21	No	No	31359557	rs2523589	40.05	No	No	219465
6	31 137 534 - 31 139 066	6.1	ENST00000259845	PSORS1C2	4.51E-18	No	No	31359557	rs2523589	40.05	No	No	220491
6	31 142 439 - 31 158 238	6.1	ENST00000376266	CCHCR1	6.31E-26	No	No	31359557	rs2523589	40.05	No	No	201319
6	31 158 547 - 31 167 159	6.1	ENST00000542218	TCF19	8.54E-23	No	No	31359557	rs2523589	40.05	No	No	192398
6	31 268 749 - 31 272 130	6.1	ENST00000376228	HLA-C	7.17E-33	No	No	31359557	rs2523589	40.05	Yes	No	87427
6	31 399 784 - 31 415 315	6.1	ENST00000449934	MICA	2.25E-14	No	No	31383956	rs2442753	13.68	Yes	No	15828
6	31 528 962 - 31 530 232	6.1	ENST00000376191	MCCD1	2.57E-22	No	No	31383956	rs2442753	13.68	Yes	No	145006
6	31 572 054 - 31 574 324	6.1	ENST00000454783	LTA	2.78E-17	No	No	31383956	rs2442753	13.68	Yes	No	188098
6	31 620 715 - 31 637 771	6.1	ENST00000376007	PRRC2A	1.39E-21	No	No	31383956	rs2442753	13.68	No	No	236759
6	31 639 028 - 31 652 705	6.1	ENST00000211379	BAG6	1.02E-20	No	No	31383956	rs2442753	13.68	No	No	255072
6	31 658 298 - 31 660 778	6.1	ENST00000375911	C6orf47	4.07E-07	No	No	31383956	rs2442753	13.68	No	No	274342
6	31 661 228 - 31 666 283	6.1	ENST00000375906	GPANK1	1.58E-22	No	No	31383956	rs2442753	13.68	No	No	277272
6	31 676 684 - 31 684 040	6.1	ENST00000383237	LY6G5C	2.46E-16	No	No	31968891	rs410851	37.97	No	No	284851
6	31 730 581 - 31 739 763	6.1	ENST00000395892	CLIC1	1.43E-11	No	No	31968891	rs410851	37.97	No	No	229128
6	31 765 590 - 31 777 328	6.1	ENST00000375688	VWA7	1.99E-43	No	No	31968891	rs410851	37.97	No	No	191563
6	31 777 518 - 31 795 752	6.1	ENST00000375663	VARS1	1.10E-21	No	No	31968891	rs410851	37.97	No	No	173139
6	31 809 619 - 31 815 283	6.1	ENST00000375654	HSPA1L	4.66E-13	No	No	31968891	rs410851	37.97	No	No	153608
6	31 863 192 - 31 879 046	6.1	ENST00000229729	SLC44A4	5.18E-20	No	No	31968891	rs410851	37.97	No	No	89845
6	31 879 759 - 31 897 687	6.1	ENST00000375537	EHMT2	1.74E-28	No	No	31968891	rs410851	37.97	No	No	71204
6	31 959 117 - 31 969 751	6.1	ENST00000375394	SKIV2L	9.96E-53	No	No	31968891	rs410851	37.97	No	Yes	-
6	32 041 153 - 32 115 334	6.1	ENST00000647633	TNXB	4.60E-49	No	No	31968891	rs410851	37.97	Yes	No	72262
6	32 153 441 - 32 163 678	6.1	ENST00000361568	PPT2	3.64E-29	No	No	31968891	rs410851	37.97	No	No	184550
6	32 153 845 - 32 171 978	6.1	ENST00000422437	PPT2-EGFL8	5.94E-28	No	No	31968891	rs410851	37.97	No	No	184954
6	32 164 595 - 32 168 281	6.1	ENST00000333845	EGFL8	2.84E-17	No	No	31968891	rs410851	37.97	No	No	195704
6	32 180 968 - 32 184 322	6.1	ENST00000375076	AGER	4.87E-11	No	No	31968891	rs410851	37.97	No	No	212077
6	32 194 843 - 32 224 067	6.1	ENST00000375023	NOTCH4	1.89E-12	No	No	31968891	rs410851	37.97	No	No	225952
6	32 288 526 - 32 371 912	6.1	ENST00000447241	TSBP1	5.02E-53	No	No	32472966	rs9357149	8.91	No	No	101054
6	32 393 963 - 32 407 128	6.1	ENST00000454136	BTNL2	2.48E-17	No	No	32472966	rs9357149	8.91	No	No	65838
6	32 439 878 - 32 445 046	6.1	ENST00000395388	HLA-DRA	1.06E-47	No	No	32472966	rs9357149	8.91	Yes	No	27920
6	32 517 353 - 32 530 287	6.1	ENST00000374975	HLA-DRB5	1.19E-51	No	No	32472966	rs9357149	8.91	Yes	No	44387
6	32 578 769 - 32 589 848	6.1	ENST00000360004	HLA-DRB1	2.08E-60	No	No	32619436	rs28383314	48.88	Yes	No	29588
6	32 628 179 - 32 647 062	6.1	ENST00000343139	HLA-DQA1	2.39E-27	No	No	32619811	rs9271406	38.20	Yes	No	8368
6	32 659 467 - 32 668 383	6.1	ENST00000399084	HLA-DQB1	1.45E-17	No	No	32619811	rs9271406	38.20	Yes	No	39656
6	32 741 391 - 32 747 198	6.1	ENST00000374940	HLA-DQA2	7.78E-08	No	No	32619811	rs9271406	38.20	No	No	121580
6	32 756 098 - 32 763 532	6.1	ENST00000411527	HLA-DQB2	9.60E-08	No	No	32619811	rs9271406	38.20	No	No	136287
6	32 840 717 - 32 844 679	6.1	ENST00000374882	PSMB8	1.27E-07	No	No	32619811	rs9271406	38.20	No	No	220906
6	33 064 569 - 33 080 775	6.1	ENST00000419277	HLA-DPA1	3.05E-13	No	No	32619811	rs9271406	38.20	Yes	No	444758
6	33 075 990 - 33 089 696	6.1	ENST00000418931	HLA-DPB1	3.05E-07	No	No	32619811	rs9271406	38.20	No	No	456179
6	33 299 694 - 33 314 387	6.1	ENST00000426633	TAPBP	1.08E-11	No	No	33580313	rs3216621	11.04	No	No	265926
6	33 314 406 - 33 317 942	6.1	ENST00000418724	ZBTB22	3.15E-12	No	No	33580313	rs3216621	11.04	No	No	262371
6	33 620 365 - 33 696 574	6.1	ENST00000374316	ITPR3	6.14E-12	No	No	33580313	rs3216621	11.04	Yes	No	40052
6	33 721 662 - 33 746 905	6.1	ENST00000293756	IP6K3	1.80E-10	No	No	33580313	rs3216621	11.04	Yes	No	141349
6	35 118 071 - 35 148 610	6.1	ENST00000244645	TCP11	2.25E-08	No	No	35499123	rs3798344	8.06	No	No	350513
7	20 615 667 - 20 777 038	7.4	ENST00000404938	ABCB5	7.61E-08	No	No	20477827	rs10268102	36.27	Yes	No	137840
7	75 810 825 - 75 823 356	7.1	ENST00000416943	CCL24	8.61E-28	No	No	75824834	rs13226583	21.21	Yes	No	1478
7	92 447 482 - 92 460 075	7.2	ENST00000287957	GATAD1	4.15E-11	No	No	92594204	rs12154498	12.59	No	No	134129
7	130 018 287 - 130 051 451	7.3	ENST00000358303	ZC3HC1	2.17E-08	Yes	Yes	139132185	rs7778825	7.89	Yes	No	9080734
8	23 020 133 - 23 069 031	8.2	ENST00000276431	TNFRSF10B	4.68E-15	No	No	23107413	rs74766964	7.81	No	No	38382
8	144 098 633 - 144 108 124	8.1	ENST00000398712	SHARPIN	2.79E-21	No	No	144042819	rs79832570	12.61	Yes	No	55814
9	4 984 390 - 5 129 948	9.1	ENST00000381652	JAK2	1.19E-13	Yes	No	5065750	rs12342421	16.98	Yes	Yes	-
9	6 215 786 - 6 257 983	9.1	ENST00000381434	IL33	2.40E-40	Yes	No	6197392	rs1888909	124.17	Yes	No	18394
9	83 834 099 - 83 921 465	9.2	ENST00000297814	KIF27	2.01E-07	No	Yes	91347124	rs4354431	10.79	Yes	No	7425659
9	83 980 798 - 84 004 074	9.2	ENST00000325875	RMI1	1.53E-13	Yes	Yes	91347124	rs4354431	10.79	No	No	7343050
9	133 376 366 - 133 406 096	9.3	ENST00000371957	STKLD1	2.18E-08	No	No	133000647	rs4962035	19.73	No	No	375719
9	136 440 096 - 136 483 759	9.3	ENST00000313050	SEC16A	5.51E-09	No	No	134056342	rs2157770	8.38	Yes	No	2383754
11	303 655 - 309 397	11.2	ENST00000616316	IFITM2	6.03E-26	No	No	309127	rs1059091	20.15	Yes	Yes	-
11	57 299 638 - 57 324 952	11.1	ENST00000358252	TNKS1BP1	3.69E-07	No	No	57309346	rs78489201	17.09	No	Yes	-
11	57 376 769 - 57 381 150	11.1	ENST00000287143	PRG3	3.30E-27	Yes	No	57309346	rs78489201	17.09	Yes	No	67423
11	65 538 559 - 65 558 930	11.1	ENST00000301873	LTBP3	1.54E-07	No	No	65914494	rs526631	12.94	Yes	No	355564
11	65 576 046 - 65 592 650	11.1	ENST00000309295	EHBP1L1	8.62E-09	No	No	65914494	rs526631	12.94	No	No	321844
11	65 773 898 - 65 780 976	11.1	ENST00000532090	AP5B1	4.63E-07	No	No	65914494	rs526631	12.94	No	No	133518
11	65 857 126 - 65 867 653	11.1	ENST00000308110	MUS81	9.48E-13	No	No	65914494	rs526631	12.94	No	No	46841
11	65 945 445 - 65 959 963	11.1	ENST00000532620	TSGA10IP	1.29E-16	No	No	65914494	rs526631	12.94	No	No	30951
11	65 961 728 - 65 980 137	11.1	ENST00000312397	SART1	8.29E-17	No	No	65914494	rs526631	12.94	No	No	47234
11	108 157 215 - 108 222 638	11.3	ENST00000278612	NPAT	2.16E-14	Yes	Yes	116752497	11:116623213_TA_T	7.66	No	No	8529859
12	111 034 165 - 111 350 554	12.1	ENST00000261726	CUX2	1.04E-08	No	No	111494996	rs7137828	136.45	No	No	144442
12	111 360 651 - 111 369 121	12.1	ENST00000547838	PHETA1	2.57E-30	No	No	111494996	rs7137828	136.45	Yes	No	125875
12	111 405 923 - 111 451 623	12.1	ENST00000341259	SH2B3	3.57E-247	Yes	No	111494996	rs7137828	136.45	Yes	No	43373
12	111 931 282 - 112 013 185	12.1	ENST00000550831	TMEM116	1.34E-39	No	No	111494996	rs7137828	136.45	Yes	No	436286
12	112 026 689 - 112 108 796	12.2	ENST00000261745	NAA25	3.83E-25	No	No	111494996	rs7137828	136.45	Yes	No	531693
12	123 289 109 - 123 364 847	12.3	ENST00000267176	SBNO1	7.17E-18	No	No	123232383	rs1716169	12.91	No	No	56726
12	132 489 551 - 132 585 188	12.3	ENST00000434748	FBRSL1	1.29E-12	No	Yes	123232383	rs1716169	12.91	No	No	9257168
13	40 729 128 - 40 771 190	13.1	ENST00000323563	MRPS31	3.53E-22	No	No	40651091	rs9577090	18.85	No	No	78037
14	23 117 306 - 23 119 255	14.4	ENST00000206513	CEBPE	7.81E-09	No	No	23119848	rs2239633	16.78	Yes	No	593
14	55 124 110 - 55 145 423	14.1	ENST00000254301	LGALS3	2.50E-31	No	No	55180857	14:55647575_CA_C	16.72	No	No	35434
14	55 148 112 - 55 191 608	14.1	ENST00000247191	DLGAP5	2.78E-10	No	No	55180857	14:55647575_CA_C	16.72	No	Yes	-
14	55 271 344 - 55 370 053	14.2	ENST00000313833	FBXO34	7.44E-29	No	No	55180857	14:55647575_CA_C	16.72	No	No	90487
14	92 513 781 - 92 688 994	14.3	ENST00000216487	RIN3	3.99E-08	No	No	92551221	rs7157029	7.88	Yes	Yes	-
14	93 934 166 - 93 976 739	14.3	ENST00000555019	ASB2	4.46E-16	No	No	93951185	rs11555542	8.47	Yes	Yes	-
15	41 387 218 - 41 409 403	15.2	ENST00000260361	NDUFAF1	2.45E-08	No	Yes	67149412	rs72743461	13.80	No	No	25740009
15	43 510 958 - 43 531 620	15.2	ENST00000300231	MAP1A	1.75E-07	No	Yes	67149412	rs72743461	13.80	No	No	23617792
15	79 898 840 - 79 923 702	15.1	ENST00000485386	ST20	2.33E-19	No	No	79899001	rs7257	13.67	Yes	Yes	-
15	79 960 892 - 79 971 196	15.1	ENST00000267953	BCL2A1	9.47E-10	Yes	No	79899001	rs7257	13.67	Yes	No	61891
15	85 380 571 - 85 749 358	15.1	ENST00000361243	AKAP13	1.57E-07	No	Yes	79899001	rs7257	13.67	No	No	5481570
16	11 254 417 - 11 256 204	16.2	ENST00000644787	SOCS1	1.68E-09	Yes	No	11071685	rs7184615	37.41	Yes	No	182732
16	11 267 748 - 11 269 533	16.2	ENST00000312693	TNP2	3.08E-07	No	No	11071685	rs7184615	37.41	No	No	196063
16	27 313 668 - 27 364 778	16.1	ENST00000395762	IL4R	1.49E-13	No	No	27 345 077; 27360103	rs2072130; rs3024664	11.27;	Yes	Yes	-
16	30 005 514 - 30 023 270	16.1	ENST00000564979	DOC2A	6.44E-21	No	No	30071187	rs7201518	17.17	No	No	47917
16	30 934 376 - 30 960 104	16.1	ENST00000380310	FBXL19	1.75E-07	No	No	30071187	rs7201518	17.17	No	No	863189
16	31 060 843 - 31 074 240	16.3	ENST00000300849	ZNF668	7.95E-09	Yes	No	30071187	rs7201518	17.17	No	No	989656
16	67 184 379 - 67 190 185	16.4	ENST00000314586	EXOC3L1	8.34E-08	Yes	No	67641130	16:67675033_CTTCA_C	8.03	No	No	450945
16	68 084 751 - 68 229 259	16.4	ENST00000346183	NFATC3	3.66E-07	No	No	67641130	16:67675033_CTTCA_C	8.03	No	No	443621
17	4 630 919 - 4 642 294	17.1	ENST00000570836	ALOX15	1.87E-71	Yes	No	4632019	rs34210653	40.73	Yes	Yes	-
17	4 669 774 - 4 704 337	17.1	ENST00000572293	PELP1	5.02E-11	No	No	4658204	rs55780247	11.92	Yes	No	11570
17	5 179 535 - 5 191 868	17.1	ENST00000575779	ZNF594	4.23E-11	No	No	5324297	rs142172064	8.96	No	No	132429
17	7 243 591 - 7 252 491	17.1	ENST00000573600	CTDNEP1	1.48E-07	Yes	No	7839283	rs74480102	20.67	No	No	586792
17	39 757 718 - 39 864 312	17.2	ENST00000346872	IKZF3	1.57E-15	No	No	39766551	rs112876941	11.51	Yes	Yes	-
17	39 953 263 - 39 977 768	17.2	ENST00000635792	GSDMA	4.19E-07	Yes	No	39766551	rs112876941	11.51	Yes	No	186712
17	45 393 902 - 45 434 421	17.2	ENST00000428638	ARHGAP27	2.26E-08	No	No	45849924	rs17769552	16.85	No	No	415503
17	45 844 881 - 45 847 067	17.2	ENST00000329196	SPPL2C	3.84E-28	No	No	45849924	rs17769552	16.85	No	No	2857
17	45 894 527 - 46 028 334	17.2	ENST00000262410	MAPT	9.86E-29	No	No	45849924	rs17769552	16.85	Yes	No	44603
17	45 999 250 - 45 999 694	17.2	ENST00000537309	STH	6.91E-25	No	No	45849924	rs17769552	16.85	No	No	149326
17	46 029 916 - 46 225 389	17.2	ENST00000574590	KANSL1	2.49E-32	No	No	45849924	rs17769552	16.85	Yes	No	179992
17	46 292 733 - 46 337 794	17.2	ENST00000320254	LRRC37A	2.31E-09	No	No	45849924	rs17769552	16.85	No	No	442809
17	46 511 511 - 46 555 650	17.2	ENST00000576629	LRRC37A2	2.62E-20	No	No	45849924	rs17769552	16.85	No	No	661587
17	58 192 726 - 58 205 174	17.2	ENST00000225371	EPX	2.55E-07	No	No	57385975	rs118121072	8.73	No	No	806751
17	67 825 503 - 67 984 378	17.3	ENST00000644067	BPTF	3.47E-08	No	No	67844694	rs11868959	10.62	Yes	Yes	-
17	67 991 099 - 67 996 469	17.3	ENST00000449250	C17orf58	8.79E-09	No	No	67844694	rs11868959	10.62	Yes	No	146405
18	63 586 989 - 63 604 639	18.1	ENST00000344731	SERPINB13	3.20E-07	No	No	63253621	rs17758695	19.67	Yes	No	333368
18	63 647 579 - 63 726 432	18.1	ENST00000382749	SERPINB11	4.22E-08	Yes	No	63253621	rs17758695	19.67	No	No	393958
18	69 831 158 - 69 961 803	18.1	ENST00000280200	CD226	1.34E-07	No	Yes	63253621	rs17758695	19.67	Yes	No	6577537
19	1 065 923 - 1 086 628	19.2	ENST00000313093	ARHGAP45	1.12E-11	Yes	No	1084846	rs34912310	8.11	Yes	Yes	-
19	3 172 346 - 3 180 332	19.2	ENST00000246115	S1PR4	2.52E-32	Yes	No	3179519	rs61731111	14.49	Yes	Yes	-
19	18 097 793 - 18 151 692	19.3	ENST00000262811	MAST3	5.43E-09	No	No	18152893	rs3736328	7.62	No	No	1201
19	36 916 329 - 36 998 700	19.1	ENST00000333987	ZNF568	5.01E-07	No	No	39732048	rs71171517	46.66	No	No	2733348
19	39 704 481 - 39 709 444	19.1	ENST00000360675	LGALS14	4.57E-84	No	No	39732048	rs71171517	46.66	No	No	22604
19	39 731 255 - 39 738 029	19.1	ENST00000221804	CLC	1.52E-77	No	No	39732048	rs71171517	46.66	Yes	Yes	-
19	44 905 791 - 44 909 393	19.1	ENST00000252486	APOE	3.62E-08	No	No	44728895	rs62117160	9.81	Yes	No	176896
19	44 942 238 - 44 949 565	19.1	ENST00000589057	APOC4-APOC2	3.37E-08	No	No	44728895	rs62117160	9.81	No	No	213343
19	45 764 785 - 45 769 252	19.1	ENST00000317578	SIX5	8.66E-12	No	No	45851535	rs7252363	10.20	No	No	82283
19	51 225 064 - 51 243 860	19.1	ENST00000262262	CD33	5.06E-08	No	No	51808274	rs62108948	9.96	Yes	No	564414
22	17 084 954 - 17 115 694	22.1	ENST00000319363	IL17RA	1.07E-26	Yes	No	20132407	rs62219902	8.57	Yes	No	3016713
22	24 219 654 - 24 245 108	22.1	ENST00000327365	GGT5	3.20E-17	No	No	24226680	rs2275984	11.34	Yes	Yes	-
22	31 488 688 - 31 618 588	22.1	ENST00000400288	SFI1	2.36E-07	No	Yes	36862461	rs4821544	7.73	No	No	5243873
22	36 913 628 - 36 940 439	22.1	ENST00000403662	CSF2RB	1.57E-16	Yes	No	36915816	rs60175411	12.67	Yes	Yes	-
22	46 296 870 - 46 330 810	22.1	ENST00000454366	GTSE1	2.32E-07	No	No	46228008	rs4253766	7.80	No	No	68862

## Sheet: Table S4
Table S4
Comparison between the results for the 220 significant genes from the main analysis and the sensitivity analysis.
Chr: the chromosome on which the variant is located
Position: start and end position of the gene (GrCh38)
Transcript: the name of the transcript analyzed
Gene: the gene symbol of the associated gene
Info: main - primary analysis. sens - sensitivity analysis
SKAT: the P value for the unweighted SKAT model.
SKAT CADD weighted: the P value for the CADD-weighted SKAT model.
SKAT MAF weighted: the P value for the MAF-weighted SKAT model.
SKAT CommonRare: the P value for the unweighted SKAT CommonRare model.
SKAT CommonRare MAF weighted: the P value for the weighted SKAT CommonRare model.
Chr	Position	Transcript	Gene	Info	SKAT	SKAT CADD weighted	SKAT MAF weighted	SKAT CommonRare	SKAT CommonRare MAF weighted
1	78889764 - 79282124	ENST00000370742	ADGRL4	main	1.64e-06	9.81e-06	0.208	4.07e-06	1.29e-12
				sens	1.56e-05	4.64e-05	0.647	6.76e-05	1.31e-07
1	150809713 - 150876708	ENST00000358595	ARNT	main	1.15e-09	6.41e-07	0.00968	7.12e-08	8.06e-10
				sens	1.49e-09	1.93e-06	0.105	8.7e-08	6e-08
1	93179919 - 93278730	ENST00000343253	CCDC18	main	2.94e-11	6.11e-12	0.193	2.73e-13	1.83e-09
				sens	6.51e-09	1.16e-09	0.0539	1.4e-08	2.89e-06
1	26234200 - 26278808	ENST00000252992	CEP85	main	1.01e-06	1.54e-07	0.0378	8.78e-07	2.01e-06
				sens	0.00276	0.000986	0.123	0.00368	0.001
1	23870515 - 23913362	ENST00000374472	CNR2	main	3e-13	7.08e-12	0.74	1.12e-13	3.74e-13
				sens	9.06e-10	9.6e-08	0.904	4.44e-08	2.42e-06
1	150730079 - 150765957	ENST00000368985	CTSS	main	3.01e-07	2.03e-07	0.839	1.98e-07	8.12e-06
				sens	1.98e-06	1.24e-06	0.696	9.3e-07	2.48e-05
1	23506438 - 23531233	ENST00000361729	E2F2	main	1.5e-08	1.55e-08	0.688	9.75e-09	0.000282
				sens	1.29e-06	1.29e-06	0.674	3.93e-06	0.00936
1	23845077 - 23868290	ENST00000374479	FUCA1	main	5.45e-08	4.76e-06	0.0763	3.63e-07	2.55e-08
				sens	3.01e-05	0.000574	0.168	0.00012	1.26e-05
1	150698060 - 150720895	ENST00000361824	HORMAD1	main	2.07e-07	0.00143	0.702	1.27e-06	1.35e-05
				sens	3.86e-06	1.94e-05	0.894	1.45e-05	7.71e-06
1	12019466 - 12032045	ENST00000235332	MIIP	main	5.11e-07	6.08e-08	0.182	9.12e-07	9.67e-07
				sens	6.94e-05	1.1e-05	0.103	0.000125	1.84e-05
1	161197104 - 161214723	ENST00000367993	NDUFS2	main	3.91e-07	1.8e-07	0.0265	1.04e-06	3.66e-08
				sens	2.36e-05	1.01e-05	0.0849	2.74e-05	1.16e-06
1	93149742 - 93180516	ENST00000370282	TMED5	main	8.05e-12	8.04e-12	0.67	3.23e-12	1.45e-10
				sens	4.68e-10	4.68e-10	0.796	2.01e-09	5.77e-08
1	2555639 - 2565382	ENST00000355716	TNFRSF14	main	1.4e-07	5.09e-07	0.967	8.9e-07	4.1e-06
				sens	7.89e-07	6.12e-06	0.319	2.25e-06	1.44e-06
1	12063303 - 12144207	ENST00000263932	TNFRSF8	main	6.62e-06	2.37e-08	0.323	4.82e-05	9.57e-06
				sens	2.01e-05	3.99e-07	0.126	0.000191	0.000102
2	96112876 - 96116571	ENST00000620793	ADRA2B	main	4.35e-31	2.95e-30	0.145	2.89e-38	4.19e-34
				sens	2.14e-23	6.87e-23	0.289	7.96e-28	4.05e-23
2	95836919 - 95991831	ENST00000456556	ANKRD36C	main	3.08e-27	0.00841	0.825	9.42e-32	2.81e-22
				sens	6.15e-20	0.0468	0.986	2.83e-22	3.63e-12
2	96122818 - 96138502	ENST00000342380	ASTL	main	3.19e-30	8.97e-25	0.014	2.22e-34	8.47e-40
				sens	6.29e-22	1.03e-17	0.0635	8.9e-23	3.89e-28
2	241734602 - 241768816	ENST00000321264	D2HGDH	main	7.52e-28	8.64e-31	0.00171	1.76e-32	8.78e-31
				sens	9.02e-24	2.52e-26	0.0344	4.66e-26	4.64e-24
2	241356285 - 241494841	ENST00000264042	FARP2	main	1.33e-15	1.27e-15	0.398	2.92e-17	8.2e-18
				sens	1.71e-12	1.64e-12	0.542	5.81e-14	1.01e-13
2	96642737 - 96704887	ENST00000624922	FER1L5	main	4.06e-16	4.42e-19	0.302	5.41e-20	4.27e-11
				sens	5.61e-14	8.33e-16	0.68	1.46e-16	4.92e-08
2	241776822 - 241804287	ENST00000192314	GAL3ST2	main	9.23e-08	0.169	0.0538	1.33e-07	0.000712
				sens	8.08e-07	0.0903	0.177	2.2e-06	0.00062
2	96021946 - 96039451	ENST00000434632	GPAT2	main	1.07e-05	3.33e-07	0.298	6.06e-05	7.31e-06
				sens	0.00258	0.000243	0.521	0.015	0.00953
2	212999691 - 213152427	ENST00000434687	IKZF2	main	2.18e-06	4.55e-08	0.0416	5.11e-06	1.15e-07
				sens	2.02e-05	1.18e-06	0.107	3.41e-05	4.4e-06
2	102418689 - 102452565	ENST00000264260	IL18RAP	main	6e-08	4.93e-09	0.243	3.12e-07	9.68e-07
				sens	9.5e-06	2.56e-06	0.335	3.14e-05	7.07e-05
2	102311502 - 102352037	ENST00000233954	IL1RL1	main	3.39e-108	7.25e-102	0.309	8.37e-115	2.96e-177
				sens	6.14e-88	2.69e-83	0.696	1.1e-92	6.92e-140
2	102187006 - 102240002	ENST00000264257	IL1RL2	main	1.12e-08	3.92e-08	0.222	2.7e-10	5.42e-07
				sens	9.37e-06	7.07e-06	0.282	6.96e-07	4.56e-05
2	233059967 - 233207903	ENST00000445964	INPP5D	main	3.61e-16	3.61e-16	0.555	1.32e-17	1.43e-12
				sens	4.67e-11	4.69e-11	0.429	4.26e-11	3.31e-08
2	172427354 - 172506459	ENST00000264107	ITGA6	main	1.78e-07	1.93e-07	0.367	1.72e-07	1.01e-05
				sens	2e-08	2.03e-08	0.848	5.16e-08	4.63e-06
2	178431292 - 178451512	ENST00000325748	PRKRA	main	1.11e-19	1.42e-19	0.553	2.98e-20	4.78e-22
				sens	1.75e-16	5.22e-16	0.986	1.11e-16	5.44e-16
2	238060924 - 238099413	ENST00000254663	SCLY	main	3.09e-06	3.16e-06	0.062	3.19e-07	4.45e-05
				sens	0.000155	0.000155	0.0794	1.61e-05	0.000564
3	42705756 - 42804518	ENST00000648550	AC006059.2	main	1.78e-10	4.12e-07	0.207	2.66e-10	1.82e-06
				sens	9.58e-10	2.95e-07	0.144	1.39e-10	4.58e-08
3	42804752 - 42887974	ENST00000442925	ACKR2	main	6.2e-13	2.2e-14	0.066	9.48e-15	7.79e-21
				sens	3.14e-11	4.89e-14	0.351	1.04e-12	6.39e-20
3	50558025 - 50571027	ENST00000449241	C3orf18	main	4.47e-07	4.54e-07	0.718	1.41e-06	2.08e-05
				sens	8.43e-07	8.4e-07	0.825	2.65e-06	0.000106
3	42705756 - 42773253	ENST00000310232	CCDC13	main	1.78e-10	4.12e-07	0.296	2.64e-10	4.25e-06
				sens	9.58e-10	2.95e-07	0.326	1.46e-10	1.11e-07
3	46130890 - 46266706	ENST00000357422	CCR3	main	0.00333	9.19e-13	0.000552	1.54e-10	3.46e-13
				sens	0.0239	2.16e-08	0.0227	1.58e-06	6.31e-07
3	112332347 - 112362812	ENST00000315711	CD200	main	6.29e-14	1.08e-13	0.123	1.41e-15	1.01e-17
				sens	7.71e-12	1.92e-11	0.225	5.25e-13	1.33e-14
3	112921205 - 112975103	ENST00000308611	CD200R1	main	3.11e-07	0.000804	0.29	3.93e-07	6.69e-07
				sens	4.56e-06	0.00232	0.292	8.02e-06	1.08e-05
3	49015488 - 49022293	ENST00000313778	DALRD3	main	5.95e-10	5.99e-10	0.621	7.82e-11	3.63e-08
				sens	1.79e-06	1.81e-06	0.208	6.44e-06	8.86e-06
3	27715949 - 27722711	ENST00000295743	EOMES	main	6.16e-11	6.1e-11	0.358	1.96e-11	3.21e-09
				sens	9.88e-09	1.6e-08	0.287	5.27e-08	6.21e-08
3	45917899 - 45995824	ENST00000296137	FYCO1	main	7.21e-08	0.000571	0.703	2.33e-07	2.91e-07
				sens	1.01e-05	0.00445	0.692	2.2e-05	3.34e-05
3	128479427 - 128493201	ENST00000341105	GATA2	main	6.48e-44	1.07e-44	0.103	2.68e-47	1.3e-55
				sens	1.07e-31	2.6e-32	0.413	6.13e-33	1.23e-38
3	32996609 - 33097202	ENST00000307363	GLB1	main	2.4e-08	1.16e-08	0.19	4.74e-09	2.22e-06
				sens	3.07e-07	4.35e-07	0.0394	1.59e-07	3.16e-06
3	184031544 - 184039369	ENST00000382489	HTR3D	main	2.33e-07	3.43e-07	0.689	6.66e-07	9.61e-06
				sens	2.31e-06	4.69e-06	0.554	4.44e-07	4.94e-06
3	3066324 - 3126613	ENST00000446632	IL5RA	main	0.00043	4.36e-08	0.0127	0.00133	8.5e-08
				sens	0.00586	1.79e-06	0.0577	0.0121	8.6e-06
3	101324205 - 101513241	ENST00000394095	SENP7	main	3.48e-07	2.96e-07	0.0542	3.78e-07	0.00013
				sens	1.58e-05	1.12e-05	0.388	1.97e-05	0.000747
3	112140898 - 112294227	ENST00000305815	SLC9C1	main	1.37e-05	3.27e-06	0.0212	2.92e-05	1.79e-07
				sens	0.000537	0.000158	0.383	0.00336	0.00015
4	56907876 - 56966808	ENST00000309042	REST	main	4.61e-08	0.158	0.0774	3.06e-08	7.22e-05
				sens	4.47e-07	0.127	0.354	2.33e-07	0.00235
5	148826611 - 148828623	ENST00000305988	ADRB2	main	5.07e-20	9.28e-20	0.56	6.65e-23	8.85e-28
				sens	5.05e-15	8.39e-15	0.381	1.88e-17	1.43e-18
5	132073789 - 132076170	ENST00000296871	CSF2	main	4.44e-54	4.41e-54	0.0518	7.68e-61	4.34e-69
				sens	2.21e-44	2.2e-44	0.202	2.8e-43	1.8e-54
5	131641714 - 131797063	ENST00000510461	FNIP1	main	4.19e-09	1.65e-10	0.0612	5.56e-08	8.98e-12
				sens	2.17e-06	6.74e-07	0.27	4.82e-06	7.79e-06
5	132656263 - 132661110	ENST00000304506	IL13	main	3.94e-55	0.449	0.244	3.51e-62	6.86e-69
				sens	2.02e-42	0.641	0.993	2.56e-44	4.35e-51
5	132060655 - 132063204	ENST00000296870	IL3	main	4.81e-43	0.407	0.0967	1.81e-42	3.61e-51
				sens	1.21e-35	0.296	0.246	8.79e-38	1.62e-41
5	35852695 - 35879603	ENST00000303115	IL7R	main	1.46e-14	1.13e-06	0.374	2.53e-17	2.6e-18
				sens	8.75e-10	0.00109	0.576	3.28e-11	3.89e-11
5	135892246 - 135895841	ENST00000274520	IL9	main	9.97e-08	1.06e-07	0.486	2.04e-07	1.07e-06
				sens	9.5e-07	9.27e-07	0.351	1.62e-06	1.22e-05
5	14581792 - 14616180	ENST00000274217	OTULINL	main	2.99e-06	3.06e-07	0.664	2.84e-05	6.13e-06
				sens	1.79e-06	1e-06	0.655	1.38e-05	3.14e-06
5	132257696 - 132273454	ENST00000253754	PDLIM4	main	1.28e-14	1.29e-14	0.0753	2.37e-17	5.96e-16
				sens	3.03e-12	3.01e-12	0.107	8.11e-14	3.2e-12
5	132294394 - 132344190	ENST00000200652	SLC22A4	main	3.63e-83	4.98e-45	0.389	4.79e-99	1.11e-131
				sens	4.05e-65	4.57e-36	0.604	4.61e-77	1.62e-99
5	134114681 - 134151865	ENST00000342854	TCF7	main	2.7e-10	0.107	0.0497	2.44e-11	2.62e-08
				sens	1.91e-08	0.207	0.191	3.62e-08	3.84e-07
6	30571393 - 30597179	ENST00000326195	ABCF1	main	4.55e-10	4.48e-10	0.0143	1.6e-11	6.11e-08
				sens	3.05e-11	3e-11	0.036	1.48e-12	1.21e-10
6	32180968 - 32184322	ENST00000375076	AGER	main	2.17e-10	2.13e-10	0.558	4.87e-11	2.41e-06
				sens	6.49e-12	6.46e-12	0.497	2.7e-12	4.2e-08
6	31639028 - 31652705	ENST00000211379	BAG6	main	6e-18	5.98e-18	0.926	1.02e-20	3.99e-14
				sens	3.24e-19	3.22e-19	0.807	1.3e-22	1.63e-16
6	26500303 - 26510425	ENST00000244513	BTN1A1	main	1.14e-05	0.395	0.876	3.75e-05	1.97e-08
				sens	1.18e-05	0.308	0.524	2.48e-05	1.2e-11
6	26457904 - 26476621	ENST00000312541	BTN2A1	main	2.6e-19	1.17e-19	0.259	6.74e-23	1.37e-27
				sens	7.64e-19	5.2e-19	0.567	3.26e-22	7.12e-26
6	26402237 - 26415208	ENST00000289361	BTN3A1	main	6.64e-11	0.0898	0.41	1.86e-10	7.84e-14
				sens	2.27e-11	0.0314	0.866	1.86e-10	1.31e-12
6	26365159 - 26378320	ENST00000356386	BTN3A2	main	1.45e-17	0.0456	0.519	1.26e-18	2.39e-22
				sens	1.08e-16	0.0858	0.763	6.63e-18	1.42e-20
6	32393963 - 32407128	ENST00000454136	BTNL2	main	1.42e-15	2.48e-17	0.00286	4.28e-13	1.05e-07
				sens	5.31e-16	1.54e-17	0.0509	7.97e-16	7.72e-10
6	31111223 - 31112575	ENST00000259870	C6orf15	main	2.22e-17	2e-30	0.662	5.93e-17	8.12e-26
				sens	2.79e-16	1.04e-29	0.979	5.41e-15	1.99e-23
6	31658298 - 31660778	ENST00000375911	C6orf47	main	3.94e-05	4.07e-07	0.154	1.76e-05	7.33e-05
				sens	0.000329	3.4e-06	0.266	0.00165	0.00587
6	31142439 - 31158238	ENST00000376266	CCHCR1	main	4.25e-16	5.1e-15	0.0453	4.26e-18	6.3e-26
				sens	2.48e-16	2.95e-15	0.0794	1.8e-16	1.86e-24
6	31730581 - 31739763	ENST00000395892	CLIC1	main	1.57e-11	1.56e-11	0.101	1.43e-11	5.33e-11
				sens	5.5e-08	2.56e-08	0.261	6.11e-08	3.06e-07
6	32164595 - 32168281	ENST00000333845	EGFL8	main	8.54e-16	7.25e-16	0.903	2.84e-17	1.73e-11
				sens	3.21e-17	2.65e-17	0.895	7.43e-19	2.25e-13
6	31879759 - 31897687	ENST00000375537	EHMT2	main	3.66e-16	8.9e-19	0.0485	2.73e-18	1.74e-28
				sens	5.45e-17	3.79e-19	0.0517	3.63e-19	1e-27
6	31661228 - 31666283	ENST00000375906	GPANK1	main	2.01e-22	5.56e-22	0.162	9.27e-22	1.58e-22
				sens	8.07e-28	2.97e-27	0.614	9.63e-29	9.33e-28
6	26017032 - 26017787	ENST00000244573	H1-1	main	1.15e-07	8.26e-07	0.632	2.25e-07	4.93e-05
				sens	1.12e-06	7.85e-06	0.487	7.34e-06	0.000203
6	27807444 - 27807931	ENST00000377401	H2BC13	main	1.97e-20	1.97e-20	0.209	4.06e-24	7.4e-26
				sens	2.21e-19	2.21e-19	0.589	3.36e-22	7.56e-24
6	29941260 - 29945884	ENST00000396634	HLA-A	main	1.21e-50	1.05e-62	5.25e-05	1.05e-60	1.55e-65
				sens	7.57e-50	1.01e-59	6.7e-06	3.7e-58	4.86e-67
6	31268749 - 31272130	ENST00000376228	HLA-C	main	7.96e-21	1.33e-11	2.75e-06	7.18e-25	7.17e-33
				sens	2.57e-22	1.44e-12	0.000548	2.24e-25	2.38e-32
6	33064569 - 33080775	ENST00000419277	HLA-DPA1	main	1.1e-10	2.13e-10	0.19	3.71e-10	3.05e-13
				sens	5.36e-11	1.05e-10	0.523	2.59e-12	2.26e-13
6	33075990 - 33089696	ENST00000418931	HLA-DPB1	main	1.71e-06	1.32e-06	0.52	9.25e-06	3.05e-07
				sens	3.57e-06	1.85e-05	0.808	1.88e-05	5.35e-07
6	32628179 - 32647062	ENST00000343139	HLA-DQA1	main	5.48e-20	1.28e-18	0.106	4.86e-20	2.39e-27
				sens	1.7e-17	8.95e-19	0.0369	2.56e-17	7.22e-25
6	32741391 - 32747198	ENST00000374940	HLA-DQA2	main	4.48e-06	0.12	0.0085	2.4e-07	7.78e-08
				sens	3.46e-06	0.388	0.00735	5.78e-07	4.51e-08
6	32659467 - 32668383	ENST00000399084	HLA-DQB1	main	3.97e-13	1.07e-07	4.92e-08	4.06e-15	1.45e-17
				sens	2.24e-11	7.81e-07	4.7e-07	1.95e-12	2.45e-15
6	32756098 - 32763532	ENST00000411527	HLA-DQB2	main	3.52e-07	9.6e-08	0.545	2.85e-07	0.000727
				sens	2.51e-07	6.8e-08	0.281	5.23e-08	0.000102
6	32439878 - 32445046	ENST00000395388	HLA-DRA	main	8.96e-40	8.94e-40	0.194	2.55e-39	1.06e-47
				sens	4.57e-30	4.56e-30	0.038	1.41e-29	3.14e-35
6	32578769 - 32589848	ENST00000360004	HLA-DRB1	main	6.59e-41	1.59e-38	2.49e-10	1.36e-46	2.08e-60
				sens	1.46e-33	2.24e-32	2.66e-08	6.6e-38	1.62e-47
6	32517353 - 32530287	ENST00000374975	HLA-DRB5	main	1.72e-41	6.23e-46	1.58e-07	1.18e-51	1.17e-53
				sens	7.38e-34	4.75e-36	0.00103	1.28e-40	1.13e-38
6	30489509 - 30494194	ENST00000376630	HLA-E	main	8.41e-08	1.41e-07	0.0703	1.8e-07	3.67e-06
				sens	3.45e-08	2.27e-09	0.125	1.35e-07	1.55e-07
6	29826967 - 29831125	ENST00000428701	HLA-G	main	1.14e-07	6.61e-08	0.412	5.61e-07	1.92e-05
				sens	1.02e-07	1.07e-07	0.706	7.59e-07	1.45e-05
6	31809619 - 31815283	ENST00000375654	HSPA1L	main	2.49e-11	1.79e-09	0.112	4.66e-13	1.17e-11
				sens	9.9e-12	3.73e-11	0.49	5.75e-12	1.06e-10
6	33721662 - 33746905	ENST00000293756	IP6K3	main	5.59e-10	6.31e-10	0.747	1.8e-10	0.00344
				sens	2.08e-07	2.03e-07	0.98	5.3e-07	0.0463
6	33620365 - 33696574	ENST00000374316	ITPR3	main	3.53e-10	3.74e-07	0.00863	6.13e-12	8.47e-09
				sens	6.43e-08	6.27e-05	0.0595	2.71e-08	3.24e-06
6	31572054 - 31574324	ENST00000454783	LTA	main	2.59e-14	3.24e-07	0.209	3.34e-15	2.78e-17
				sens	2.42e-10	1.72e-05	0.477	5.83e-10	1.9e-11
6	31676684 - 31684040	ENST00000383237	LY6G5C	main	1.45e-15	0.14	0.235	3.14e-15	2.46e-16
				sens	2.03e-11	0.0414	0.104	1.34e-10	3.67e-11
6	31528962 - 31530232	ENST00000376191	MCCD1	main	8.92e-20	2.31e-09	0.035	1.19e-19	2.57e-22
				sens	3.17e-14	7e-07	0.0443	1.68e-13	3.46e-15
6	31399784 - 31415315	ENST00000449934	MICA	main	2.05e-08	1.1e-07	0.0131	6.19e-10	2.25e-14
				sens	6.33e-06	1.76e-05	0.0553	5.89e-06	3.35e-08
6	29657002 - 29672372	ENST00000376894	MOG	main	1.53e-37	1.43e-38	0.387	4.42e-44	9.91e-31
				sens	2.84e-34	1.16e-34	0.419	1.05e-40	5e-27
6	30983718 - 30989903	ENST00000376296	MUC21	main	0.000595	2.82e-10	0.501	0.000737	0.0575
				sens	0.00337	3.07e-07	0.497	0.0036	0.103
6	31010474 - 31035402	ENST00000561890	MUC22	main	3.6e-13	0.0327	0.15	5.52e-15	5.66e-08
				sens	4.09e-12	0.0223	0.382	1.72e-11	4.58e-07
6	30934523 - 30954221	ENST00000636043	MUCL3	main	1.19e-15	1.15e-07	0.599	1e-16	2.5e-16
				sens	1.07e-14	1.72e-07	0.705	4.7e-15	1.5e-13
6	28259297 - 28260958	ENST00000343684	NKAPL	main	2.22e-12	2.22e-16	0.249	1.53e-12	1.22e-10
				sens	2.37e-13	3.76e-16	0.69	1.05e-13	7.18e-09
6	32194843 - 32224067	ENST00000375023	NOTCH4	main	4.46e-07	1.89e-12	0.155	1.44e-06	8.67e-08
				sens	5.86e-06	4.53e-09	0.656	3.57e-05	8.46e-05
6	29395631 - 29398008	ENST00000642051	OR12D2	main	8.79e-11	5e-11	0.233	5.92e-11	8.54e-14
				sens	3.55e-12	2.25e-12	0.333	7.79e-12	1.45e-15
6	29373423 - 29375291	ENST00000396806	OR12D3	main	3.28e-25	1.59e-25	0.959	5.9e-28	4.86e-21
				sens	3.19e-24	1.21e-24	0.507	2.22e-26	5.25e-23
6	29301701 - 29313017	ENST00000641895	OR14J1	main	0.000136	5.23e-07	0.372	0.000188	3.58e-07
				sens	1.37e-05	7e-08	0.791	1.66e-05	2.23e-08
6	27911185 - 27912396	ENST00000303324	OR2B2	main	2.07e-24	6.25e-23	0.0303	7.85e-28	1.05e-36
				sens	7.19e-22	1.87e-20	0.572	1.45e-23	1.17e-30
6	29108058 - 29114770	ENST00000641151	OR2J3	main	4.69e-10	4.68e-08	0.0178	3.95e-10	6.03e-12
				sens	2.9e-09	5.83e-07	0.0269	2.41e-08	3.01e-08
6	28281572 - 28302549	ENST00000259883	PGBD1	main	7.74e-15	2.83e-23	0.539	7.69e-16	1.7e-16
				sens	5.97e-17	1.85e-24	0.229	5.06e-18	1.7e-17
6	27285903 - 27312273	ENST00000444565	POM121L2	main	6.16e-17	4.01e-15	0.481	3.72e-17	2.55e-05
				sens	1.81e-18	1.87e-17	0.838	1.48e-16	2.62e-05
6	30676389 - 30687895	ENST00000274853	PPP1R18	main	5.27e-28	7.81e-28	0.421	2.94e-33	2.24e-28
				sens	8.44e-28	1.24e-27	0.571	2.06e-30	9.42e-29
6	32153441 - 32163678	ENST00000361568	PPT2	main	2.9e-23	3.36e-24	0.436	5.05e-22	3.64e-29
				sens	1.74e-21	1.56e-20	0.432	7.81e-20	4.39e-25
6	32153845 - 32171978	ENST00000422437	PPT2-EGFL8	main	2.83e-23	3.35e-24	0.821	1.18e-24	5.94e-28
				sens	1.72e-21	1.55e-20	0.438	9.63e-23	6.39e-24
6	31620715 - 31637771	ENST00000376007	PRRC2A	main	1.13e-11	1.32e-13	0.474	4.31e-13	1.39e-21
				sens	2.24e-13	1.32e-16	0.668	4.73e-15	3.87e-20
6	27247701 - 27256624	ENST00000230582	PRSS16	main	6.34e-09	2.63e-06	0.583	2.99e-08	1.47e-05
				sens	4.88e-09	4.72e-06	0.205	6.74e-08	2.6e-05
6	32840717 - 32844679	ENST00000374882	PSMB8	main	1.64e-07	1.75e-07	0.499	1.27e-07	8.85e-07
				sens	4.13e-06	4.51e-06	0.305	3.6e-06	2.19e-05
6	31114750 - 31140092	ENST00000259881	PSORS1C1	main	2.4e-14	1.23e-15	0.241	3.66e-15	3.96e-21
				sens	1.94e-12	6.49e-13	0.636	7.32e-11	1.63e-15
6	31137534 - 31139066	ENST00000259845	PSORS1C2	main	7.03e-16	4.51e-18	0.0752	4.98e-15	7.84e-16
				sens	5.85e-14	5.51e-16	0.13	3.55e-14	1.88e-14
6	30931353 - 30955636	ENST00000359086	SFTA2	main	3.64e-21	3.64e-21	0.865	8.14e-23	9.78e-26
				sens	1.21e-18	1.21e-18	0.415	9.71e-21	2.03e-22
6	31959117 - 31969751	ENST00000375394	SKIV2L	main	1.29e-45	3.65e-07	0.695	9.96e-53	2.46e-33
				sens	4.51e-36	8.58e-06	0.882	8.89e-38	2.93e-24
6	31863192 - 31879046	ENST00000229729	SLC44A4	main	9.37e-19	1.02e-18	0.0345	1.56e-19	5.17e-20
				sens	2.98e-18	6.2e-18	0.207	9.45e-21	1.35e-18
6	33299694 - 33314387	ENST00000426633	TAPBP	main	5.34e-11	4.73e-11	0.0613	1.08e-11	5.56e-11
				sens	1.96e-07	2.27e-07	0.0392	3.58e-07	1.42e-06
6	31158547 - 31167159	ENST00000542218	TCF19	main	2.09e-13	8.54e-23	0.848	6.35e-13	2.86e-19
				sens	6.87e-13	3.15e-22	0.749	1.38e-12	1.46e-17
6	35118071 - 35148610	ENST00000244645	TCP11	main	2.25e-08	3.67e-08	0.424	6.81e-08	0.000682
				sens	5.81e-06	4.94e-06	0.106	3.58e-06	0.000388
6	32041153 - 32115334	ENST00000647633	TNXB	main	2.5e-39	2.53e-35	0.106	4.6e-49	9.48e-32
				sens	1.78e-36	4.16e-33	0.37	3.51e-44	5.69e-25
6	30163206 - 30172693	ENST00000376694	TRIM15	main	1.75e-29	0.000765	0.627	2.58e-31	2.99e-19
				sens	3.51e-27	0.0046	0.353	1.48e-25	1.02e-17
6	30102897 - 30113090	ENST00000376734	TRIM31	main	1.19e-33	2.29e-25	0.49	3.29e-38	2.5e-16
				sens	3.72e-30	1.49e-23	0.733	9.11e-29	5.09e-14
6	30136124 - 30148735	ENST00000307859	TRIM40	main	4.23e-29	3.31e-33	0.0882	7.77e-32	1.98e-47
				sens	1.31e-26	3.69e-30	0.168	8.17e-30	2.61e-40
6	32288526 - 32371912	ENST00000447241	TSBP1	main	2.19e-32	8.1e-39	0.000278	3.83e-37	5.02e-53
				sens	5.28e-28	2.86e-34	0.0341	1.51e-30	7.61e-44
6	31777518 - 31795752	ENST00000375663	VARS1	main	1.75e-16	1.91e-16	0.252	6.81e-19	1.1e-21
				sens	3.19e-17	3.25e-17	0.705	2.91e-20	7.68e-22
6	30914205 - 30926459	ENST00000321897	VARS2	main	1.89e-16	1.18e-16	0.00868	1.61e-18	9.76e-26
				sens	1.27e-13	1.23e-13	0.0435	5.23e-15	4.86e-19
6	31765590 - 31777328	ENST00000375688	VWA7	main	1.18e-38	1.99e-43	9.66e-05	5.26e-40	6e-30
				sens	3.38e-36	2.43e-39	0.000316	2.17e-36	6.05e-25
6	33314406 - 33317942	ENST00000418724	ZBTB22	main	3.44e-12	3.15e-12	0.552	3.32e-12	3.12e-08
				sens	1.18e-08	3.48e-08	0.635	4.36e-09	1.77e-06
6	28349947 - 28369172	ENST00000252211	ZKSCAN3	main	2.04e-12	0.00512	0.535	5.75e-14	1.17e-14
				sens	8.47e-15	0.000865	0.54	1.73e-16	5.2e-18
6	28241697 - 28252269	ENST00000377294	ZKSCAN4	main	1.02e-16	1.04e-16	0.0301	6.46e-20	2.46e-17
				sens	7.48e-17	7.51e-17	0.206	5.65e-19	1.72e-16
6	26634383 - 26659752	ENST00000415922	ZNF322	main	1.17e-14	2.87e-20	0.593	1.2e-14	1.26e-16
				sens	2.86e-14	9.4e-19	0.351	3.56e-14	5.99e-16
6	28378955 - 28399747	ENST00000361028	ZSCAN12	main	1.34e-27	0.02	0.35	7.02e-30	1.25e-24
				sens	7.26e-25	0.0133	0.134	5.09e-27	1.86e-22
6	28267058 - 28278224	ENST00000623276	ZSCAN26	main	1.56e-16	6.03e-17	0.48	1.09e-18	2.04e-12
				sens	3.29e-16	1.54e-16	0.465	2.55e-18	5.38e-12
6	28324693 - 28356271	ENST00000414429	ZSCAN31	main	3.8e-13	0.00329	0.254	3.68e-15	4.43e-17
				sens	1.39e-13	0.00378	0.235	2.32e-13	8.55e-19
7	20615667 - 20777038	ENST00000404938	ABCB5	main	3.43e-07	4.2e-07	0.458	7.61e-08	1.18e-06
				sens	3.6e-06	1.54e-05	0.748	1.15e-05	0.000142
7	75810825 - 75823356	ENST00000416943	CCL24	main	8.61e-28	4.01e-26	0.0935	1.37e-26	1.78e-25
				sens	9.16e-23	1.07e-22	0.637	2.03e-22	3e-34
7	92447482 - 92460075	ENST00000287957	GATAD1	main	1.91e-08	1.72e-09	0.252	4.62e-08	4.15e-11
				sens	5.42e-07	4.69e-07	0.596	1.34e-06	2.08e-06
7	130018287 - 130051451	ENST00000358303	ZC3HC1	main	7.74e-07	2.17e-08	0.211	2.62e-06	2.5e-06
				sens	8.85e-06	1.16e-06	0.509	2.73e-05	5.64e-05
8	144098633 - 144108124	ENST00000398712	SHARPIN	main	1.81e-20	3.73e-14	0.353	2.79e-21	2.34e-17
				sens	6.06e-17	1.14e-11	0.639	8.97e-17	5.7e-14
8	23020133 - 23069031	ENST00000276431	TNFRSF10B	main	9.71e-14	1.63e-11	0.552	4.68e-15	2.46e-11
				sens	9.99e-08	1.48e-06	0.408	1.36e-07	4.8e-06
9	6215786 - 6257983	ENST00000381434	IL33	main	1.17e-34	1.98e-33	1.08e-12	2.4e-40	5.78e-38
				sens	1.16e-25	2.41e-25	7.13e-07	1.74e-27	7.95e-28
9	4984390 - 5129948	ENST00000381652	JAK2	main	2.19e-07	9.61e-06	0.000493	1.19e-13	6.43e-13
				sens	5.26e-06	8.43e-05	0.00639	5.8e-11	5.16e-10
9	83834099 - 83921465	ENST00000297814	KIF27	main	2.01e-07	0.00491	0.607	3.29e-07	0.000376
				sens	0.000491	0.0735	0.648	0.00185	0.0241
9	83980798 - 84004074	ENST00000325875	RMI1	main	5.34e-12	0.0131	0.652	1.53e-13	3.33e-09
				sens	3e-07	0.0782	0.829	1.19e-06	8.3e-05
9	136440096 - 136483759	ENST00000313050	SEC16A	main	5.51e-09	4.79e-08	0.00335	6.19e-08	1.15e-05
				sens	0.000153	0.000204	0.14	0.000265	0.00107
9	133376366 - 133406096	ENST00000371957	STKLD1	main	2.18e-08	0.0154	0.194	7.09e-08	9.73e-07
				sens	3.58e-07	0.0247	0.175	9.61e-07	1.01e-05
11	65773898 - 65780976	ENST00000532090	AP5B1	main	4.63e-07	1.17e-06	0.257	1.53e-06	0.00014
				sens	1.94e-05	3.72e-05	0.452	4.99e-05	0.00171
11	65576046 - 65592650	ENST00000309295	EHBP1L1	main	4.94e-08	8.62e-09	0.348	2.15e-07	7.38e-07
				sens	1.04e-07	6.31e-08	0.615	3.25e-07	1.51e-05
11	303655 - 309397	ENST00000616316	IFITM2	main	1e-19	2.6e-23	0.113	2.41e-22	6.03e-26
				sens	3.39e-16	4.35e-19	0.528	3.24e-18	3.69e-20
11	65538559 - 65558930	ENST00000301873	LTBP3	main	1.54e-07	1.77e-07	0.624	5.55e-07	0.00155
				sens	1.56e-06	1.82e-06	0.82	3.75e-06	0.00539
11	65857126 - 65867653	ENST00000308110	MUS81	main	5.88e-11	6.19e-11	0.321	1.5e-12	9.48e-13
				sens	1.62e-07	1.7e-07	0.896	1.14e-07	2.21e-06
11	108157215 - 108222638	ENST00000278612	NPAT	main	1.67e-13	1e-07	0.0452	2.16e-14	1.49e-13
				sens	2.26e-07	0.000162	0.185	3.34e-07	2.14e-06
11	57376769 - 57381150	ENST00000287143	PRG3	main	3.3e-27	0.439	0.233	3.73e-27	1.09e-21
				sens	6.16e-23	0.737	0.0901	5.73e-23	1.13e-23
11	65961728 - 65980137	ENST00000312397	SART1	main	2.19e-15	2.15e-15	0.0102	8.29e-17	4.57e-14
				sens	5.04e-11	5e-11	0.0282	2.9e-11	6.28e-10
11	57299638 - 57324952	ENST00000358252	TNKS1BP1	main	9.33e-07	2.07e-05	0.356	3.69e-07	2.73e-06
				sens	2.18e-06	0.000411	0.185	2.93e-06	3.44e-05
11	65945445 - 65959963	ENST00000532620	TSGA10IP	main	5.95e-16	4.65e-16	0.0826	1.28e-16	0.00142
				sens	1.97e-11	1.43e-11	0.0445	1.97e-12	6.02e-08
12	111034165 - 111350554	ENST00000261726	CUX2	main	4.7e-08	1.04e-08	0.382	2.84e-08	1.2e-05
				sens	4.65e-06	4.16e-06	0.614	4.13e-06	0.015
12	132489551 - 132585188	ENST00000434748	FBRSL1	main	1.29e-12	7.99e-17	0.372	2.54e-13	2.18e-05
				sens	4e-13	1.06e-17	0.431	6.29e-14	1.53e-05
12	112026689 - 112108796	ENST00000261745	NAA25	main	4.39e-21	5.74e-21	0.0932	3.83e-25	6.12e-22
				sens	2.74e-14	3.56e-14	0.103	2.35e-16	9.58e-14
12	111360651 - 111369121	ENST00000547838	PHETA1	main	2.95e-27	1.14e-27	0.159	6.07e-29	2.57e-30
				sens	8.42e-20	3.28e-20	0.137	3.61e-20	4.18e-23
12	123289109 - 123364847	ENST00000267176	SBNO1	main	4.85e-16	5.36e-16	0.689	7.17e-18	1.71e-10
				sens	2.4e-13	2.48e-13	0.943	1.54e-14	1.63e-06
12	111405923 - 111451623	ENST00000341259	SH2B3	main	1.01e-184	7.98e-186	0.0001	3.57e-247	8.69e-224
				sens	2.96e-136	4.45e-137	9.32e-05	8.72e-178	2.68e-137
12	111931282 - 112013185	ENST00000550831	TMEM116	main	1.99e-33	1.98e-33	0.14	9.01e-37	1.34e-39
				sens	1.34e-22	1.33e-22	0.161	2.52e-23	4.77e-27
13	40729128 - 40771190	ENST00000323563	MRPS31	main	1.33e-19	1.53e-19	0.341	4.05e-20	3.53e-22
				sens	3.33e-16	3.51e-16	0.756	4.13e-16	1.46e-16
14	93934166 - 93976739	ENST00000555019	ASB2	main	3.39e-14	1.79e-13	0.14	4.45e-16	4.68e-11
				sens	8.91e-10	1.78e-09	0.0642	8.41e-11	3.01e-07
14	23117306 - 23119255	ENST00000206513	CEBPE	main	7.81e-09	2.13e-08	0.023	3.65e-08	3.11e-08
				sens	1.27e-06	1.29e-06	0.126	2.11e-06	4.92e-06
14	55148112 - 55191608	ENST00000247191	DLGAP5	main	6.92e-10	0.00378	0.662	2.78e-10	0.000536
				sens	7.28e-07	0.0033	0.961	1.67e-06	0.0404
14	55271344 - 55370053	ENST00000313833	FBXO34	main	2.29e-21	4.5e-14	0.171	1.32e-21	7.44e-29
				sens	6.32e-16	2.14e-10	0.353	7.64e-18	4.14e-22
14	55124110 - 55145423	ENST00000254301	LGALS3	main	4.52e-22	3.89e-21	0.569	9.57e-24	2.5e-31
				sens	1.24e-16	4.87e-16	0.735	4.58e-18	1.01e-21
14	92513781 - 92688994	ENST00000216487	RIN3	main	6.67e-08	3.99e-08	0.0498	6.21e-08	2.52e-07
				sens	8.22e-07	1.02e-07	0.0599	2.58e-07	1.42e-07
15	85380571 - 85749358	ENST00000361243	AKAP13	main	3.9e-06	1.57e-07	0.214	2.84e-06	1.61e-06
				sens	5.1e-05	1.59e-06	0.373	7.67e-05	3.33e-05
15	79960892 - 79971196	ENST00000267953	BCL2A1	main	5.64e-08	9.47e-10	0.667	2.03e-09	4.13e-08
				sens	3.31e-08	5.11e-08	0.564	2.09e-08	9.67e-08
15	43510958 - 43531620	ENST00000300231	MAP1A	main	2.23e-07	1.75e-07	0.0523	2.37e-07	6.51e-07
				sens	0.000105	8.6e-05	0.265	0.000187	0.0007
15	41387218 - 41409403	ENST00000260361	NDUFAF1	main	2.91e-07	0.149	0.381	2.45e-08	1.88e-06
				sens	1.56e-07	0.187	0.669	7.76e-07	8.71e-06
15	79898840 - 79923702	ENST00000485386	ST20	main	3.64e-16	8.17e-17	0.0661	5.68e-18	2.33e-19
				sens	2.29e-14	5.63e-15	0.0593	8.78e-16	2.31e-16
16	30005514 - 30023270	ENST00000564979	DOC2A	main	7.2e-18	6.3e-18	0.57	6.44e-21	8.87e-13
				sens	2.67e-14	2.32e-14	0.78	2.11e-16	3.39e-09
16	67184379 - 67190185	ENST00000314586	EXOC3L1	main	2.41e-05	8.34e-08	0.0224	8.1e-05	1.27e-06
				sens	5.93e-07	2.55e-07	0.078	9.72e-07	1.45e-05
16	30934376 - 30960104	ENST00000380310	FBXL19	main	0.017	0.0159	0.0441	0.0198	1.75e-07
		(ENSG00000099364)		sens	0.0424	0.0397	0.122	0.104	4.14e-06
16	27313668 - 27364778	ENST00000395762	IL4R	main	3.8e-12	6.52e-06	0.0581	1.49e-13	1.78e-08
				sens	1.67e-07	0.000354	0.324	2.9e-07	1.44e-05
16	68084751 - 68229259	ENST00000346183	NFATC3	main	0.000248	0.0026	0.00335	0.000248	3.65e-07
				sens	0.767	0.758	0.451	0.767	0.29
16	11254417 - 11256204	ENST00000644787	SOCS1	main	8.78e-09	1.15e-08	0.0438	1.68e-09	7.42e-08
				sens	3.26e-08	2.71e-08	0.075	3.76e-08	2.65e-06
16	11267748 - 11269533	ENST00000312693	TNP2	main	3.11e-07	3.08e-07	0.757	3.1e-07	0.000589
				sens	4.46e-06	4.52e-06	0.938	6.93e-06	0.00081
16	31060843 - 31074240	ENST00000300849	ZNF668	main	1.89e-08	7.95e-09	0.153	1.88e-08	1.01e-07
				sens	2.87e-08	1.83e-08	0.0206	5.82e-08	2.51e-08
17	4630919 - 4642294	ENST00000570836	ALOX15	main	2.87e-56	1.11e-52	3.23e-16	1.87e-71	1.08e-58
				sens	2.5e-47	1.38e-44	1.05e-07	2.03e-54	1.16e-44
17	45393902 - 45434421	ENST00000428638	ARHGAP27	main	2.43e-08	3.65e-06	0.806	4.6e-08	2.26e-08
				sens	2.15e-07	5.77e-06	0.827	9.27e-07	6.78e-07
17	67825503 - 67984378	ENST00000644067	BPTF	main	4.26e-08	3.47e-08	0.913	8.55e-08	0.00398
				sens	2.04e-07	2.31e-07	0.835	2.07e-07	0.00809
17	67991099 - 67996469	ENST00000449250	C17orf58	main	3.51e-08	4.66e-08	0.691	8.79e-09	7.82e-08
				sens	6e-08	8.28e-08	0.517	1.46e-07	7.45e-08
17	7243591 - 7252491	ENST00000573600	CTDNEP1	main	1.73e-07	1.48e-07	0.0994	9.82e-07	9.6e-07
				sens	1.1e-05	1.1e-05	0.135	4.82e-05	5.75e-05
17	58192726 - 58205174	ENST00000225371	EPX	main	0.0135	0.0154	0.00023	0.00204	2.55e-07
				sens	0.0234	0.0211	0.037	0.00242	0.00683
17	39953263 - 39977768	ENST00000635792	GSDMA	main	1.4e-06	7.09e-06	0.0143	4.19e-07	7.71e-07
				sens	1.87e-07	1.22e-06	0.071	1.17e-07	1.39e-07
17	39757718 - 39864312	ENST00000346872	IKZF3	main	1.54e-14	1.37e-14	0.0108	1.59e-15	1.57e-15
				sens	2.95e-12	2.75e-12	0.0561	7.74e-13	1.12e-10
17	46029916 - 46225389	ENST00000574590	KANSL1	main	1.86e-22	1.03e-22	0.252	2.83e-26	2.49e-32
				sens	1.38e-18	7.13e-19	0.391	4.12e-21	1.81e-25
17	46292733 - 46337794	ENST00000320254	LRRC37A	main	3.42e-05	2.31e-09	0.405	9.05e-05	5.17e-09
				sens	6.87e-05	9.96e-08	0.526	0.000164	5.83e-07
17	46511511 - 46555650	ENST00000576629	LRRC37A2	main	2.02e-17	7.27e-18	0.382	1.47e-18	2.62e-20
				sens	7.88e-15	3.41e-15	0.241	1.28e-15	1.12e-15
17	45894527 - 46028334	ENST00000262410	MAPT	main	2.49e-20	2.45e-20	0.144	2.4e-21	9.86e-29
				sens	7.23e-17	7.27e-17	0.0142	5.82e-18	9.91e-24
17	4669774 - 4704337	ENST00000572293	PELP1	main	4.21e-10	2.01e-10	0.14	5.02e-11	0.000331
				sens	6.83e-09	1.07e-09	0.214	5.45e-10	0.000856
17	45844881 - 45847067	ENST00000329196	SPPL2C	main	4.27e-20	1.06e-19	0.0325	2.31e-23	3.84e-28
				sens	3.99e-17	1.27e-16	0.296	8.33e-19	3.54e-22
17	45999250 - 45999694	ENST00000537309	STH	main	6.91e-20	3.7e-22	0.438	5.84e-23	6.91e-25
				sens	1.97e-16	1.69e-17	0.58	3.39e-18	5.06e-20
17	5179535 - 5191868	ENST00000575779	ZNF594	main	0.0848	4.23e-11	0.749	0.17	0.000777
				sens	0.0772	1.47e-09	0.587	0.102	0.00076
18	69831158 - 69961803	ENST00000280200	CD226	main	1.34e-07	1.28e-06	0.0382	3.05e-07	2.97e-07
				sens	7.31e-07	8.04e-06	0.0228	2.29e-06	1.06e-06
18	63647579 - 63726432	ENST00000382749	SERPINB11	main	8.59e-08	6.96e-08	0.00215	1.72e-07	4.22e-08
				sens	2.23e-06	3.81e-07	0.0658	5.47e-06	2.3e-06
18	63586989 - 63604639	ENST00000344731	SERPINB13	main	3.2e-07	3.37e-07	0.16	5.53e-07	3.22e-05
				sens	0.000372	0.000376	0.474	0.00109	0.0476
19	44942238 - 44949565	ENST00000589057	APOC4-APOC2	main	3.37e-08	0.13	0.0395	1.4e-07	1.56e-06
				sens	1.04e-05	0.946	0.402	3.73e-05	0.00119
19	44905791 - 44909393	ENST00000252486	APOE	main	2.12e-05	3.62e-08	0.0506	3.74e-05	4.2e-07
				sens	7.53e-05	3.38e-07	0.215	0.000254	1.78e-05
19	1065923 - 1086628	ENST00000313093	ARHGAP45	main	3.99e-08	1.12e-11	0.181	7.03e-08	2.05e-08
				sens	3.47e-06	3.67e-10	0.687	4.58e-06	1.73e-06
19	51225064 - 51243860	ENST00000262262	CD33	main	4.03e-07	1.13e-07	0.358	5.06e-08	4.06e-07
				sens	8.73e-05	3.08e-05	0.954	0.000152	0.00138
19	39731255 - 39738029	ENST00000221804	CLC	main	5.32e-65	9.66e-15	0.000195	1.27e-76	1.52e-77
				sens	4.93e-46	1.27e-10	0.000906	1.29e-50	7.36e-52
19	39704481 - 39709444	ENST00000360675	LGALS14	main	2.8e-58	2.39e-28	0.133	1.97e-57	4.57e-84
				sens	5.13e-42	2.66e-20	0.236	9.54e-41	5.81e-57
19	18097793 - 18151692	ENST00000262811	MAST3	main	1.45e-08	5.43e-09	0.15	9.89e-08	2.61e-05
				sens	1.75e-06	1.75e-06	0.193	3.39e-06	0.00144
19	3172346 - 3180332	ENST00000246115	S1PR4	main	2.33e-25	6.75e-20	1.84e-15	2.52e-32	6.52e-30
				sens	3.66e-23	1.28e-19	1.68e-08	3.64e-28	2.91e-24
19	45764785 - 45769252	ENST00000317578	SIX5	main	2.14e-08	1.59e-09	0.00776	9.94e-08	8.66e-12
				sens	6.92e-08	4.43e-08	0.031	2.82e-08	2.12e-10
19	36916329 - 36998700	ENST00000333987	ZNF568	main	1.1e-06	5.01e-07	0.805	2.48e-06	4.38e-05
				sens	5.69e-07	5.17e-07	0.787	9.48e-07	1.76e-05
22	36913628 - 36940439	ENST00000403662	CSF2RB	main	1.69e-09	6.93e-10	0.0114	1.39e-14	1.57e-16
				sens	3.99e-09	7.48e-09	0.0914	2.21e-10	7.4e-14
22	24219654 - 24245108	ENST00000327365	GGT5	main	3.74e-15	1.3e-14	0.5	3.2e-17	2.95e-12
				sens	2.98e-12	6.96e-12	0.672	8.71e-14	2.42e-08
22	46296870 - 46330810	ENST00000454366	GTSE1	main	2.03e-05	1.36e-05	0.00271	6.44e-05	2.32e-07
				sens	7.86e-05	1.35e-05	0.0173	0.000137	2.38e-06
22	17084954 - 17115694	ENST00000319363	IL17RA	main	0.000589	0.000326	6.11e-09	7.63e-08	1.07e-26
				sens	0.000378	0.000228	9.8e-06	1.18e-07	3.81e-24
22	31488688 - 31618588	ENST00000400288	SFI1	main	9.57e-07	2.36e-07	0.0367	5.61e-07	1.32e-06
				sens	1.49e-05	6.35e-06	0.674	2.12e-05	0.00648

## Sheet: Table S5
Table S5
Comparison of the results for the 26 genes still significant after adjusting for all lead GWAS hits, between the primary and sensitivity analysis. Genes in bold passes both primary and sensitivity analysis using an adjusted significance threshold of 5.11E-06.
Chr: the chromosome on which the variant is located
Position: start and end position of the gene (GrCh38)
Transcript: the name of the transcript analyzed
Gene: the gene symbol of the associated gene
Info:	adj - primary analysis adjusted for all lead GWAS hits.
	adj. sens - sensitivity analysis adjusted for all lead GWAS hits
SKAT: the P value for the unweighted SKAT model.
SKAT CADD weighted: the P value for the CADD-weighted SKAT model.
SKAT MAF weighted: the P value for the MAF-weighted SKAT model.
SKAT CommonRare: the P value for the unweighted SKAT CommonRare model.
SKAT CommonRare MAF weighted: the P value for the weighted SKAT CommonRare model
Chr	Position	Transcript	Gene	Info	SKAT	SKAT CADD weighted	SKAT MAF weighted	SKAT CommonRare	SKAT CommonRare MAF weighted
1	161197104 - 161214723	ENST00000367993	NDUFS2	adj	4.23E-03	2.92E-03	5.02E-03	1.15E-03	6.31E-06
				adj. sens	2.09E-02	1.35E-02	0.046	8.27E-04	1.74E-05
1	23506438 - 23531233	ENST00000361729	E2F2	adj	4.13E-06	4.24E-06	7.27E-02	1.83E-05	1.11E-03
				adj. sens	3.83E-05	3.97E-05	0.359	1.73E-04	1.77E-02
1	2555639 - 2565382	ENST00000355716	TNFRSF14	adj	3.77E-07	5.30E-06	9.11E-01	1.52E-06	7.85E-07
				adj. sens	2.27E-07	1.58E-06	0.961	9.68E-07	2.01E-06
1	26234200 - 26278808	ENST00000252992	CEP85	adj	3.86E-06	1.36E-06	4.01E-02	8.56E-06	3.52E-06
				adj. sens	1.76E-03	2.03E-03	0.046	5.44E-03	7.69E-03
1	78889764 - 79282124	ENST00000370742	ADGRL4	adj	9.00E-08	4.47E-07	8.30E-01	1.70E-07	2.37E-07
				adj. sens	5.03E-07	1.56E-06	0.768	1.73E-06	2.38E-07
3	128479427 - 128493201	ENST00000341105	GATA2	adj	5.87E-23	2.70E-23	3.06E-02	1.70E-23	9.99E-27
				adj. sens	2.67E-16	1.66E-16	0.041	2.46E-16	6.46E-18
5	14581792 - 14616180	ENST00000274217	OTULINL	adj	5.51E-05	2.15E-06	9.10E-01	3.77E-04	4.37E-05
				adj. sens	1.21E-04	8.95E-06	0.871	6.74E-04	1.18E-04
7	130018287 - 130051451	ENST00000358303	ZC3HC1	adj	9.38E-05	5.49E-05	2.87E-03	1.30E-04	3.54E-06
				adj. sens	6.63E-05	1.16E-04	0.181	1.32E-04	1.59E-05
9	4984390 - 5129948	ENST00000381652	JAK2	adj	3.27E-03	2.41E-03	6.84E-03	6.21E-08	1.50E-07
				adj. sens	1.72E-02	1.47E-02	0.160	1.00E-05	1.17E-04
9	6215786 - 6257983	ENST00000381434	IL33	adj	4.17E-20	7.91E-20	2.01E-04	2.14E-21	2.71E-21
				adj. sens	4.55E-16	6.88E-16	0.025	9.84E-17	5.02E-14
9	83980798 - 84004074	ENST00000325875	RMI1	adj	1.65E-07	6.88E-02	4.81E-01	3.47E-07	3.89E-06
				adj. sens	3.51E-05	1.76E-01	0.613	1.70E-04	8.57E-04
11	108157215 - 108222638	ENST00000278612	NPAT	adj	1.62E-07	3.60E-04	4.11E-01	1.90E-07	1.98E-05
				adj. sens	1.82E-04	3.12E-02	0.408	5.64E-04	2.12E-02
11	57376769 - 57381150	ENST00000287143	PRG3	adj	1.09E-06	8.08E-02	5.34E-01	1.84E-06	3.31E-02
				adj. sens	3.93E-06	6.47E-02	0.344	3.98E-06	7.71E-03
12	111405923 - 111451623	ENST00000341259	SH2B3	adj	5.74E-05	1.16E-10	1.83E-03	5.32E-07	5.15E-12
				adj. sens	9.98E-05	6.44E-09	0.002	3.79E-07	2.57E-10
15	79960892 - 79971196	ENST00000267953	BCL2A1	adj	7.77E-07	7.40E-07	5.64E-02	1.82E-07	5.33E-07
				adj. sens	1.43E-06	1.68E-06	0.143	3.22E-07	8.11E-07
16	11254417 - 11256204	ENST00000644787	SOCS1	adj	1.50E-07	1.41E-07	9.46E-02	2.50E-07	4.52E-06
				adj. sens	3.89E-06	3.74E-06	0.472	1.70E-05	3.42E-04
16	31060843 - 31074240	ENST00000300849	ZNF668	adj	6.20E-06	6.47E-06	1.32E-02	2.27E-05	2.13E-05
				adj. sens	2.51E-06	2.55E-06	0.002	8.15E-06	4.52E-06
16	67184379 - 67190185	ENST00000314586	EXOC3L1	adj	8.02E-04	3.16E-07	9.30E-03	5.25E-03	1.41E-04
				adj. sens	9.20E-03	5.20E-05	0.006	4.69E-02	2.38E-03
17	39953263 - 39977768	ENST00000635792	GSDMA	adj	1.97E-06	2.38E-06	2.94E-01	4.21E-06	2.27E-06
				adj. sens	1.25E-06	1.35E-06	0.400	2.48E-06	3.46E-06
17	4630919 - 4642294	ENST00000570836	ALOX15	adj	5.48E-03	9.73E-07	1.84E-02	5.60E-04	9.91E-07
				adj. sens	1.94E-02	3.04E-05	0.020	5.69E-03	3.93E-05
17	7243591 - 7252491	ENST00000573600	CTDNEP1	adj	1.16E-06	1.17E-06	2.95E-01	6.58E-06	8.72E-06
				adj. sens	2.89E-06	2.89E-06	0.317	1.27E-05	2.29E-05
18	63647579 - 63726432	ENST00000382749	SERPINB11	adj	9.01E-07	2.20E-07	4.31E-01	7.60E-07	1.09E-06
				adj. sens	3.32E-05	1.13E-05	0.388	3.69E-05	2.64E-05
19	1065923 - 1086628	ENST00000313093	ARHGAP45	adj	2.65E-05	7.50E-07	5.19E-02	2.52E-05	7.68E-06
				adj. sens	2.60E-03	2.12E-04	0.101	2.06E-03	3.73E-04
19	3172346 - 3180332	ENST00000246115	S1PR4	adj	4.78E-10	1.18E-07	2.16E-05	8.76E-12	4.59E-10
				adj. sens	7.20E-08	6.86E-07	0.001	1.12E-08	1.96E-07
22	17084954 - 17115694	ENST00000319363	IL17RA	adj	2.02E-02	8.62E-03	2.35E-03	8.78E-05	3.18E-10
				adj. sens	4.12E-02	9.61E-03	0.006	2.39E-04	7.80E-08
22	36913628 - 36940439	ENST00000403662	CSF2RB	adj	1.86E-03	7.45E-05	1.56E-02	1.47E-06	2.93E-06
				adj. sens	5.45E-03	3.81E-04	0.067	1.09E-03	2.84E-04

## Sheet: Table S6
Table S6
Results from the CommonRare rare only analyses at different MAF thresholds for defining rare variants. The 18 genes that had a significant association at least in the low-frequency spectrum of MAF 1-5% are presented. Pre analysis, all gene-sets have already been filtered based on deleteriousness, keeping variants of high and moderate impact.
Chr: the chromosome on which the variant is located
Position: start and end position of the gene
Transcript: the name of the transcript analysed
Gene: the gene symbol of the associated gene
Info:	P value - the P value for the analysis; N Marker Rare - number of rare genetic markers used in the analysis;
P value (adj) - P value for the GWAS adjusted analysis; N Marker Rare (adj.) - number of rare genetic markers used in the GWAS adjusted analysis
RareOnly 0.01%: results for the RareOnly analysis at MAF threshold at 0.01%
RareOnly 0.1%: results for the RareOnly analysis at MAF threshold at 0.1%
RareOnly 0.3%: results for the RareOnly analysis at MAF threshold at 0.3%
RareOnly 0.5%: results for the RareOnly analysis at MAF threshold at 0.5%
RareOnly 1%: results for the RareOnly analysis at MAF threshold at 1%
RareOnly 3%: results for the RareOnly analysis at MAF threshold at 3%
RareOnly 5%: results for the RareOnly analysis at MAF threshold at 5%
Chr.	Position	Transcript	Gene	Info	RareOnly 0.01%	RareOnly 0.1%	RareOnly 0.3%	RareOnly 0.5%	RareOnly 1%	RareOnly 3%	RareOnly 5%
2	102418689 - 102452565	ENST00000264260	IL18RAP	P value	8.11E-01	7.33E-01	2.31E-06	2.31E-06	6.00E-08	6.00E-08	6.00E-08
				N Marker Rare	256	266	269	269	270	270	270
				P value (adj.)	0.84	7.93E-01	1.79E-01	1.79E-01	2.13E-01	2.13E-01	2.13E-01
				N Marker Rare (adj.)	199	211	214	214	215	215	215
2	212999691 - 213152427	ENST00000434687	IKZF2	P value	3.37E-01	4.48E-01	4.48E-01	1.45E-08	2.18E-06	2.18E-06	2.18E-06
				N Marker Rare	207	211	211	212	213	213	213
				P value (adj.)	0.17	8.57E-02	8.57E-02	5.37E-04	1.18E-03	1.18E-03	1.18E-03
				N Marker Rare (adj.)	152	154	154	155	156	156	156
3	3066324 - 3126613	ENST00000446632	IL5RA	P value	1.83E-01	8.09E-01	8.09E-01	7.19E-07	7.19E-07	7.19E-07	7.19E-07
				N Marker Rare	226	234	234	235	235	235	235
				P value (adj.)	0.05	4.62E-01	4.62E-01	2.35E-02	2.35E-02	2.35E-02	2.35E-02
				N Marker Rare (adj.)	202	208	208	209	209	209	209
5	131641714 - 131797063	ENST00000510461	FNIP1	P value	9.36E-01	3.04E-01	4.73E-01	4.93E-07	4.93E-07	4.93E-07	4.93E-07
				N Marker Rare	426	442	443	445	445	445	445
				P value (adj.)	0.41	8.93E-01	8.93E-01	1.13E-01	1.13E-01	1.13E-01	1.13E-01
				N Marker Rare (adj.)	315	330	330	332	332	332	332
6	31268749 - 31272130	ENST00000376228	HLA-C	P value	1.08E-01	7.06E-02	8.45E-02	9.65E-04	4.84E-07	4.24E-05	7.79E-08
				N Marker Rare	396	450	463	469	479	494	498
				P value (adj.)	0.38	8.82E-01	6.05E-01	3.32E-01	1.84E-01	1.82E-02	1.87E-02
				N Marker Rare (adj.)	400	451	467	470	481	494	498
6	31620715 - 31637771	ENST00000376007	PRRC2A	P value	8.67E-01	1.74E-01	2.23E-01	1.19E-01	4.14E-07	1.69E-05	3.76E-08
				N Marker Rare	1214	1252	1259	1260	1261	1267	1270
				P value (adj.)	0.78	2.43E-01	3.41E-01	1.77E-01	2.10E-03	4.57E-03	1.51E-02
				N Marker Rare (adj.)	981	1017	1024	1025	1026	1033	1035
6	32041153 - 32115334	ENST00000647633	TNXB	P value	2.82E-01	1.12E-02	7.21E-06	6.99E-08	4.60E-04	2.86E-02	7.19E-07
				N Marker Rare	1922	2025	2041	2043	2047	2056	2061
				P value (adj.)	0.51	2.01E-01	1.23E-03	1.23E-03	2.90E-02	1.49E-01	1.05E-02
				N Marker Rare (adj.)	1447	1529	1546	1546	1550	1559	1564
6	32517353 - 32530287	ENST00000374975	HLA-DRB5	P value	1.42E-01	2.37E-01	9.53E-03	1.38E-03	9.02E-07	7.29E-06	1.43E-14
				N Marker Rare	33	47	60	68	77	87	92
				P value (adj.)	0.43	4.56E-01	8.88E-03	2.13E-01	1.58E-01	3.81E-01	2.19E-03
				N Marker Rare (adj.)	33	48	61	68	77	87	94
9	4984390 - 5129948	ENST00000381652	JAK2	P value	7.46E-02	3.52E-03	1.77E-10	3.07E-04	2.19E-07	2.19E-07	2.19E-07
				N Marker Rare	537	549	551	552	554	554	554
				P value (adj.)	0.21	2.89E-02	1.07E-07	2.21E-03	3.27E-03	3.27E-03	3.27E-03
				N Marker Rare (adj.)	519	529	531	532	534	534	534
9	6215786 - 6257983	ENST00000381434	IL33	P value	1.55E-02	2.31E-03	1.68E-04	1.17E-34	1.17E-34	1.17E-34	1.17E-34
				N Marker Rare	145	151	152	153	153	153	153
				P value (adj.)	0.07	2.17E-01	8.82E-02	4.17E-20	4.17E-20	4.17E-20	4.17E-20
				N Marker Rare (adj.)	129	132	133	134	134	134	134
12	111405923 - 111451623	ENST00000341259	SH2B3	P value	3.23E-01	3.35E-07	3.78E-08	3.78E-08	6.51E-07	6.51E-07	6.51E-07
				N Marker Rare	409	429	430	430	433	433	433
				P value (adj.)	0.51	9.10E-04	1.96E-13	1.96E-13	4.99E-05	4.99E-05	4.99E-05
				N Marker Rare (adj.)	374	392	394	394	395	395	395
14	23117306 - 23119255	ENST00000206513	CEBPE	P value	9.35E-01	6.69E-01	6.69E-01	6.69E-01	7.81E-09	7.81E-09	7.81E-09
				N Marker Rare	151	156	156	156	157	157	157
				P value (adj.)	0.73	7.18E-01	7.18E-01	7.18E-01	1.02E-05	1.02E-05	1.02E-05
				N Marker Rare (adj.)	117	122	122	122	123	123	123
15	79898840 - 79923702	ENST00000485386	ST20	P value	9.80E-01	9.80E-01	8.83E-02	1.93E-06	1.93E-06	1.93E-06	1.93E-06
				N Marker Rare	20	20	22	23	23	23	23
				P value (adj.)	0.74	7.36E-01	1.07E-01	1.43E-03	1.43E-03	1.43E-03	1.43E-03
				N Marker Rare (adj.)	13	13	15	16	16	16	16
16	30934376 - 30960104	ENST00000380310	FBXL19	P value	2.50E-01	3.33E-01	3.33E-01	3.33E-01	3.36E-07	3.36E-07	3.36E-07
		(ENSG00000099364)		N Marker Rare	253	254	254	254	255	255	255
				P value (adj.)	0.80	8.14E-01	8.14E-01	8.14E-01	3.18E-03	3.18E-03	3.18E-03
				N Marker Rare (adj.)	176	177	177	177	178	178	178
17	4630919 - 4642294	ENST00000570836	ALOX15	P value	1.89E-03	4.22E-11	3.05E-13	3.05E-13	2.15E-11	2.87E-56	2.87E-56
				N Marker Rare	344	364	367	367	369	371	371
				P value (adj.)	0.05	6.89E-04	6.53E-06	1.52E-05	3.76E-06	5.48E-03	5.48E-03
				N Marker Rare (adj.)	256	273	276	277	278	280	280
19	3172346 - 3180332	ENST00000246115	S1PR4	P value	7.37E-06	1.68E-04	1.68E-04	1.68E-04	5.12E-17	2.33E-25	2.33E-25
				N Marker Rare	255	269	269	269	271	272	272
				P value (adj.)	0.03	2.42E-02	2.42E-02	2.42E-02	4.79E-10	4.78E-10	4.78E-10
				N Marker Rare (adj.)	208	225	225	225	227	228	228
22	17084954 - 17115694	ENST00000319363	IL17RA	P value	3.71E-03	2.83E-01	2.37E-05	6.89E-08	7.74E-18	7.74E-18	7.74E-18
				N Marker Rare	510	529	531	532	535	535	535
				P value (adj.)	0.07	4.75E-01	2.58E-03	2.68E-02	3.84E-08	3.84E-08	3.84E-08
				N Marker Rare (adj.)	354	367	369	370	373	373	373
22	36913628 - 36940439	ENST00000403662	CSF2RB	P value	6.32E-01	6.60E-13	9.61E-08	9.61E-08	9.61E-08	4.69E-04	1.74E-06
				N Marker Rare	391	411	413	413	413	416	417
				P value (adj.)	0.02	9.77E-08	4.36E-05	4.36E-05	4.36E-05	4.89E-01	3.13E-04
				N Marker Rare (adj.)	274	290	292	292	292	295	296

## Sheet: Table S7
Table S7
Significant results (FDR < 0.05) from the enrichment analyses with Enrichr GSEA.
Term: name of the term (pathway, disease, drug, trait. GO term and alike)
Overlap: the overlap between the genes in the search query and the total number of genes in the gene set
P-value: P value calculated within each gene by the Fishers exact test assuming independent genes
Q-value (FDR): adjusted p value using Benjamini-Hochberg FDR
Bonferroni Adjusted Q-value: q values adjusted for multiple testing. i.e., for the 7 different libraries used
Odds Ratio: odds ratio of the gene set
Combined Score: combined ranking score. i.e., z value multiplied by -log(p value)
Genes: the genes included in the set
Library: name of the library
Type: type of library
Term	Overlap	P-value	Q-value (FDR)	Bonferroni Adjusted Q-value	Odds Ratio	Combined Score	Genes	Library	Type
Eosinophil counts	22/199	2.66E-30	5.67E-28	3.97e-27	74.46	5070.35	CCL24;CCDC18;IFITM2;CEBPE;SEC16A;ABCB5;ALOX15;IL5RA;IKZF2;GATA2;IKZF3;IL1RL1;SHARPIN;CNR2;TNFRSF8;ST20;D2HGDH;ACKR2;ASB2;SH2B3;S1PR4;CD200	GWAS Catalog 2019	Drugs/Diseases
Eosinophil percentage of white cells	17/160	4.95E-23	5.27E-21	3.69e-20	61.95	3181.75	CCL24;CCDC18;CEBPE;ALOX15;IL5RA;IKZF2;IKZF3;SHARPIN;CNR2;TNFRSF8;ST20;D2HGDH;ACKR2;NDUFAF1;ASB2;S1PR4;CD200	GWAS Catalog 2019	Drugs/Diseases
Eosinophil count procedure	18/201	5.24E-23	3.87E-20	2.71e-19	52.54	2695.18	SLC22A4;CCL24;CCDC18;IFITM2;CEBPE;SEC16A;ALOX15;IKZF2;IKZF3;IL1RL1;SHARPIN;ST20;D2HGDH;ACKR2;ASB2;SH2B3;S1PR4;CD200	DisGeNET	Drugs/Diseases
Eosinophil count result	18/201	5.24E-23	3.87E-20	2.71e-19	52.54	2695.18	SLC22A4;CCL24;CCDC18;IFITM2;CEBPE;SEC16A;ALOX15;IKZF2;IKZF3;IL1RL1;SHARPIN;ST20;D2HGDH;ACKR2;ASB2;SH2B3;S1PR4;CD200	DisGeNET	Drugs/Diseases
Eosinophil percentage of granulocytes	16/152	1.27E-21	9.03E-20	6.32e-19	59.76	2875.05	CCL24;CCDC18;CEBPE;ALOX15;IL5RA;IKZF2;IKZF3;SHARPIN;CNR2;TNFRSF8;ST20;D2HGDH;ACKR2;ASB2;S1PR4;CD200	GWAS Catalog 2019	Drugs/Diseases
Sum eosinophil basophil counts	16/173	1.08E-20	5.73E-19	4.01e-18	51.71	2377.49	CCL24;CCDC18;IFITM2;CEBPE;ALOX15;IL5RA;LGALS14;IKZF2;SHARPIN;TNFRSF8;ST20;D2HGDH;ACKR2;ASB2;S1PR4;CD200	GWAS Catalog 2019	Drugs/Diseases
Neutrophil percentage of granulocytes	15/148	4.88E-20	2.08E-18	1.46e-17	55.86	2483.94	CCDC18;CEBPE;ALOX15;MRPS31;IL5RA;IKZF2;IKZF3;SHARPIN;TNFRSF8;ST20;D2HGDH;ACKR2;ASB2;S1PR4;CD200	GWAS Catalog 2019	Drugs/Diseases
Blood basophil count (lab test)	17/224	1.74E-20	8.57E-18	6e-17	42.66	1940.83	SLC22A4;CCL24;CCDC18;IFITM2;CEBPE;ALOX15;IL5RA;IKZF2;ZC3HC1;SHARPIN;ST20;D2HGDH;ACKR2;ASB2;SH2B3;S1PR4;CD200	DisGeNET	Drugs/Diseases
Eosinophilia	9/186	1.89E-09	6.96E-07	4.87e-06	21.85	438.97	IL1RL1;CCL24;IL33;SHARPIN;IL5RA;IKZF2;GATA2;IL7R;SH2B3	DisGeNET	Drugs/Diseases
Asthma	17/1313	4.42E-08	1.30E-05	9.13e-05	6.44	109.02	CCL24;IL33;ALOX15;IL5RA;HLA-A;ADRB2;GATA2;IKZF3;IL17RA;LGALS3;IL1RL1;SOCS1;NAA25;TNFRSF8;D2HGDH;IL7R;CD200	DisGeNET	Drugs/Diseases
Aspirin exacerbated respiratory disease	5/40	7.98E-08	1.97E-05	0.000138	56.89	929.71	CCL24;IL33;ALOX15;IL5RA;ADRB2	DisGeNET	Drugs/Diseases
Asthma (moderate or severe)	44678	8.57E-07	3.04E-05	0.000213	67.94	949.06	IL1RL1;IL33;D2HGDH;IKZF3	GWAS Catalog 2019	Drugs/Diseases
Lymphocyte percentage of white cells	6/129	1.43E-06	4.36E-05	0.000305	19.73	265.52	IFITM2;ACKR2;ADRB2;GATA2;IL7R;S1PR4	GWAS Catalog 2019	Drugs/Diseases
Eosinophilic disorder	7/161	2.82E-07	5.95E-05	0.000416	18.74	282.65	IL1RL1;CCL24;IL33;IL5RA;IKZF2;GATA2;SH2B3	DisGeNET	Drugs/Diseases
Cytokine-mediated signaling pathway (GO:0019221)	12/621	9.35E-08	5.96E-05	0.000417	8.86	143.41	IL1RL1;CCL24;IL33;IFITM2;SOCS1;ALOX15;IL5RA;TNFRSF8;HLA-A;IL7R;SH2B3;IL17RA	GO Biological Processes 2021	Ontology
Monocyte count	7/224	2.59E-06	6.02E-05	0.000421	13.26	170.57	SLC22A4;IFITM2;CEBPE;ACKR2;SH2B3;S1PR4;IL17RA	GWAS Catalog 2019	Drugs/Diseases
Myeloid white cell count	6/140	2.31E-06	6.02E-05	0.000421	18.10	234.95	SLC22A4;IFITM2;ACKR2;SH2B3;S1PR4;IL17RA	GWAS Catalog 2019	Drugs/Diseases
White blood cell count	7/227	2.83E-06	6.02E-05	0.000421	13.08	167.06	SLC22A4;IFITM2;ACKR2;GATA2;SH2B3;S1PR4;IL17RA	GWAS Catalog 2019	Drugs/Diseases
Allergy	4/37	3.16E-06	6.12E-05	0.000428	47.33	599.38	IL1RL1;IL33;SOCS1;D2HGDH	GWAS Catalog 2019	Drugs/Diseases
Granulocyte percentage of myeloid white cells	6/159	4.83E-06	8.57E-05	0.0006	15.84	193.90	IFITM2;CEBPE;NDUFS2;ACKR2;S1PR4;IL17RA	GWAS Catalog 2019	Drugs/Diseases
Leukemia	19/1941	4.72E-07	8.72E-05	0.000611	4.95	72.08	SLC22A4;ABCB5;ALOX15;NFATC3;TNFRSF10B;HLA-A;ADRB2;IKZF2;GATA2;IKZF3;LGALS3;IL1RL1;SOCS1;CNR2;TNFRSF8;IL7R;ASB2;SH2B3;CD200	DisGeNET	Drugs/Diseases
White blood cell count (basophil)	5/95	6.27E-06	1.03E-04	0.000719	22.06	264.29	ZC3HC1;IFITM2;CEBPE;IL5RA;GATA2	GWAS Catalog 2019	Drugs/Diseases
Allergic disease (asthma. hay fever or eczema)	6/172	7.58E-06	1.08E-04	0.000753	14.59	172.01	IL33;ABCB5;ALOX15;NDUFS2;D2HGDH;IL7R	GWAS Catalog 2019	Drugs/Diseases
Monocyte percentage of white cells	6/171	7.33E-06	1.08E-04	0.000753	14.68	173.56	IFITM2;CEBPE;ACKR2;SH2B3;S1PR4;IL17RA	GWAS Catalog 2019	Drugs/Diseases
Primary biliary cirrhosis	4/47	8.36E-06	1.11E-04	0.000779	36.30	424.43	SOCS1;IL7R;IKZF3;SH2B3	GWAS Catalog 2019	Drugs/Diseases
Hypersensitivity	7/185	7.21E-07	1.18E-04	0.000829	16.19	229.03	IL1RL1;CCL24;IL33;IL5RA;D2HGDH;IL7R;IKZF3	DisGeNET	Drugs/Diseases
Cytokine-cytokine receptor interaction	8/295	1.36E-06	1.29E-04	0.000904	11.66	157.49	IL1RL1;CCL24;IL33;IL5RA;TNFRSF8;TNFRSF10B;IL7R;IL17RA	KEGG 2021	Pathways
Neutrophil percentage of white cells	5/113	1.46E-05	1.73E-04	0.001	18.37	204.48	IFITM2;CEBPE;GATA2;IL7R;S1PR4	GWAS Catalog 2019	Drugs/Diseases
Primary biliary cholangitis	5/112	1.40E-05	1.73E-04	0.001	18.54	207.20	IL1RL1;SOCS1;IL7R;IKZF3;SH2B3	GWAS Catalog 2019	Drugs/Diseases
Asthma and hay fever	4/27	2.92E-05	3.26E-04	0.002	60.50	631.74	IL33;IL1RL1;IKZF3	GWAS Catalog 2019	Drugs/Diseases
Granulocyte count	5/133	3.21E-05	3.26E-04	0.002	15.48	160.17	SLC22A4;IFITM2;ACKR2;SH2B3;S1PR4	GWAS Catalog 2019	Drugs/Diseases
Sum neutrophil eosinophil counts	5/133	3.21E-05	3.26E-04	0.002	15.48	160.17	SLC22A4;IFITM2;ACKR2;SH2B3;S1PR4	GWAS Catalog 2019	Drugs/Diseases
Cytokine receptor activity (GO:0004896)	5/88	4.30E-06	4.00E-04	0.0028	23.93	295.70	IL1RL1;IL5RA;ACKR2;IL7R;IL17RA	GO Molecular Function 2021	Ontology
Crohn's disease	9/613	4.06E-05	3.80E-04	0.003	6.27	63.35	SLC22A4;IL1RL1;SOCS1;SEC16A;NAA25;HLA-A;PRG3;IKZF3;SH2B3	GWAS Catalog 2019	Drugs/Diseases
Sum basophil neutrophil counts	5/140	4.11E-05	3.80E-04	0.003	14.67	148.21	SLC22A4;IFITM2;ACKR2;SH2B3;S1PR4	GWAS Catalog 2019	Drugs/Diseases
Autoimmune diseases	13/1060	4.38E-06	6.48E-04	0.005	5.59	68.93	SLC22A4;IL33;HLA-A;ADRB2;IKZF3;IL1RL1;SOCS1;CNR2;NAA25;TNFRSF8;IL7R;SH2B3;CD200	DisGeNET	Drugs/Diseases
Rheumatoid arthritis	17/1833	4.88E-06	6.55E-04	0.005	4.47	54.63	SLC22A4;IL33;ALOX15;IL5RA;TNFRSF10B;HLA-A;ADRB2;IKZF3;IL17RA;ZC3HC1;LGALS3;SOCS1;CNR2;NAA25;TNFRSF8;IL7R;SH2B3	DisGeNET	Drugs/Diseases
Allergic rhinitis	4/114	2.73E-04	2.08E-03	0.01	14.14	116.06	IL1RL1;IL33;IL7R;SH2B3	GWAS Catalog 2019	Drugs/Diseases
Asthma	5/204	2.42E-04	1.91E-03	0.01	9.92	82.63	IL1RL1;IL33;SOCS1;D2HGDH;IKZF3	GWAS Catalog 2019	Drugs/Diseases
Atopic dermatitis	9/484	6.25E-06	7.69E-04	0.01	8.02	96.10	IL1RL1;CCL24;IL33;IFITM2;SHARPIN;SOCS1;PRKRA;ADRB2;IKZF3	DisGeNET	Drugs/Diseases
Beta-2 microglubulin plasma levels	2/7	1.55E-04	1.32E-03	0.01	150.49	1320.55	HLA-A;SH2B3	GWAS Catalog 2019	Drugs/Diseases
Infection	9/492	7.13E-06	8.10E-04	0.01	7.88	93.43	LGALS3;IL1RL1;CCL24;IL33;NFATC3;TNFRSF8;TNFRSF10B;HLA-A;ADRB2	DisGeNET	Drugs/Diseases
Lymphocytic acute leukemia, L2	4/53	1.36E-05	1.34E-03	0.01	31.85	356.95	CEBPE;ARNT;IKZF2;IKZF3	DisGeNET	Drugs/Diseases
Neutrophil count	5/187	1.61E-04	1.32E-03	0.01	10.86	94.82	SLC22A4;IFITM2;ACKR2;SH2B3;S1PR4	GWAS Catalog 2019	Drugs/Diseases
Psoriasis	11/818	1.15E-05	1.22E-03	0.01	5.93	67.41	SLC22A4;IL33;SOCS1;PRKRA;ALOX15;NAA25;TNFRSF10B;HLA-A;IKZF3;SH2B3;IL17RA	DisGeNET	Drugs/Diseases
Self-reported allergy	3/37	1.43E-04	1.27E-03	0.01	33.79	299.07	IL1RL1;IL33;IKZF3	GWAS Catalog 2019	Drugs/Diseases
Virus diseases	11/875	2.16E-05	1.99E-03	0.01	5.52	59.31	LGALS3;IL33;SOCS1;NFATC3;TNFRSF8;TNFRSF10B;HLA-A;GATA2;IL7R;CD200;IL17RA	DisGeNET	Drugs/Diseases
Asthma (childhood onset)	3/52	3.95E-04	2.81E-03	0.02	23.43	183.56	IL1RL1;IL33;IL5RA	GWAS Catalog 2019	Drugs/Diseases
Basophil percentage of granulocytes	3/51	3.73E-04	2.74E-03	0.02	23.91	188.77	CEBPE;IL5RA;S1PR4	GWAS Catalog 2019	Drugs/Diseases
Myelocytic acute leukemia	15/1703	3.80E-05	3.12E-03	0.02	4.06	41.28	SLC22A4;RMI1;CEBPE;ABCB5;ARNT;TNFRSF10B;HLA-A;GATA2;LGALS3;IL1RL1;SOCS1;CNR2;IL7R;SH2B3;CD200	DisGeNET	Drugs/Diseases
Plateletcrit	5/231	4.28E-04	2.94E-03	0.02	8.73	67.68	ZC3HC1;NPAT;NAA25;HLA-A;SH2B3	GWAS Catalog 2019	Drugs/Diseases
Precursor cell lymphoblastic leukemia lymphoma	9/618	4.33E-05	3.36E-03	0.02	6.21	62.42	LGALS3;CEBPE;TNFRSF8;ARNT;ADRB2;IKZF2;IL7R;IKZF3;SH2B3	DisGeNET	Drugs/Diseases
Ulcerative colitis	11/915	3.26E-05	2.83E-03	0.02	5.27	54.40	SLC22A4;LGALS3;IL1RL1;CCL24;IL33;SOCS1;MAST3;LGALS14;HLA-A;IL7R;SH2B3	DisGeNET	Drugs/Diseases
Insulin-dependent diabetes mellitus	11/956	4.86E-05	3.59E-03	0.03	5.03	49.92	LGALS3;IL1RL1;IL33;SOCS1;ALOX15;NAA25;HLA-A;ADRB2;IL7R;IKZF3;SH2B3	DisGeNET	Drugs/Diseases
Granulocyte count	4/81	7.28E-05	5.12E-03	0.04	20.24	192.83	SLC22A4;IFITM2;ACKR2;SH2B3	DisGeNET	Drugs/Diseases
Hay fever	4/83	8.00E-05	5.37E-03	0.04	19.72	186.05	IL1RL1;IL33;HLA-A;IKZF3	DisGeNET	Drugs/Diseases
Neonatal cytokine/chemokine levels (fetal genetic effect)	2/15	7.62E-04	5.07E-03	0.04	57.86	415.40	CCL24;ACKR2	GWAS Catalog 2019	Drugs/Diseases
Wheezing	4/89	1.05E-04	6.75E-03	0.05	18.33	167.88	IL1RL1;IL33;ADRB2;IKZF3	DisGeNET	Drugs/Diseases
Coronary artery disease or ischemic stroke	2/19	1.23E-03	7.95E-03	0.06	44.24	296.33	ZC3HC1;SH2B3	GWAS Catalog 2019	Drugs/Diseases
Hematologic neoplasms	8/557	1.32E-04	8.14E-03	0.06	6.01	53.70	LGALS3;TNFRSF8;TNFRSF10B;HLA-A;GATA2;IL7R;SH2B3;CD200	DisGeNET	Drugs/Diseases
Coronary heart disease	10/913	1.69E-04	9.58E-03	0.07	4.69	40.71	ZC3HC1;IL1RL1;IL33;ALOX15;NAA25;NDUFS2;ACKR2;ADRB2;GATA2;SH2B3	DisGeNET	Drugs/Diseases
Crohn disease	10/912	1.67E-04	9.58E-03	0.07	4.69	40.80	SLC22A4;LGALS3;IL1RL1;IL33;SOCS1;ACKR2;HLA-A;IL7R;SH2B3;IL17RA	DisGeNET	Drugs/Diseases
Breast carcinoma	26/4963	2.49E-04	1.11E-02	0.08	2.73	22.62	SLC22A4;DOC2A;ABCB5;ALOX15;ADRB2;IKZF2;GATA2;IKZF3;LGALS3;SHARPIN;SOCS1;CNR2;NAA25;TNFRSF8;ZNF668;SH2B3;S1PR4;IL33;NFATC3;ARNT;TNFRSF10B;HLA-A;REST;ACKR2;IL7R;CD200	DisGeNET	Drugs/Diseases
Celiac disease	6/312	2.09E-04	1.10E-02	0.08	7.86	66.57	IL33;CNR2;IL5RA;TNFRSF8;HLA-A;SH2B3	DisGeNET	Drugs/Diseases
Eczema	7/454	2.35E-04	1.10E-02	0.08	6.36	53.16	IL1RL1;CCL24;IL33;IFITM2;SOCS1;PRKRA;IL7R	DisGeNET	Drugs/Diseases
Neutrophil count (procedure)	4/110	2.38E-04	1.10E-02	0.08	14.68	122.47	SLC22A4;IFITM2;ACKR2;SH2B3	DisGeNET	Drugs/Diseases
Pyruvate carboxylase deficiency disease	3/43	2.25E-04	1.10E-02	0.08	28.71	241.19	ALOX15;HLA-A;IKZF3	DisGeNET	Drugs/Diseases
Tubal abortion	4/110	2.38E-04	1.10E-02	0.08	14.68	122.47	LGALS3;IL5RA;ARNT;LGALS14	DisGeNET	Drugs/Diseases
White blood cell count procedure	4/107	2.14E-04	1.10E-02	0.08	15.11	127.66	SLC22A4;ACKR2;SH2B3;IL17RA	DisGeNET	Drugs/Diseases
Coronary artery disease	10/981	3.01E-04	1.31E-02	0.09	4.34	35.21	SLC22A4;ZC3HC1;IL1RL1;IL33;ABCB5;ALOX15;ACKR2;ADRB2;GATA2;SH2B3	DisGeNET	Drugs/Diseases
Coronary artery disease (myocardial infarction. PTCA. CABG. angina or CIHD)	3/94	2.21E-03	1.31E-02	0.09	12.59	76.97	ZC3HC1;REST;SH2B3	GWAS Catalog 2019	Drugs/Diseases
Coronary artery disease or large artery stroke	2/24	1.97E-03	1.23E-02	0.09	34.17	212.87	ZC3HC1;SH2B3	GWAS Catalog 2019	Drugs/Diseases
Type 1 diabetes	3/91	2.01E-03	1.23E-02	0.09	13.02	80.81	IL7R;IKZF3;SH2B3	GWAS Catalog 2019	Drugs/Diseases
Cannabis use	2/10	3.29E-04	1.38E-02	0.1	94.04	754.04	CNR2;ADGRL4	DisGeNET	Drugs/Diseases
Nasal polyps	5/219	3.35E-04	1.38E-02	0.1	9.22	73.77	CCL24;IL33;SOCS1;IL5RA;IL17RA	DisGeNET	Drugs/Diseases
Acute leukemia	7/492	3.82E-04	1.52E-02	0.11	5.85	46.05	SOCS1;CEBPE;ABCB5;HLA-A;GATA2;IL7R;CD200	DisGeNET	Drugs/Diseases
Experimental lung inflammation	3/53	4.18E-04	1.58E-02	0.11	22.96	178.58	CCL24;IL33;IL5RA	DisGeNET	Drugs/Diseases
Pneumonia	7/497	4.06E-04	1.58E-02	0.11	5.79	45.22	CCL24;IL33;ALOX15;IL5RA;TNFRSF8;ADRB2;IL7R	DisGeNET	Drugs/Diseases
Secondary Parkinson disease	2/12	4.81E-04	1.73E-02	0.12	75.23	574.63	CNR2;HLA-A	DisGeNET	Drugs/Diseases
Thyrotoxic periodic paralysis	2/12	4.81E-04	1.73E-02	0.12	75.23	574.63	ADRB2;HLA-A	DisGeNET	Drugs/Diseases
Chronic myeloid leukemia	9/876	5.91E-04	1.91E-02	0.13	4.31	32.00	SLC22A4;LGALS3;SOCS1;ABCB5;ALOX15;HLA-A;GATA2;SH2B3;CD200	DisGeNET	Drugs/Diseases
Inflammatory bowel disease	7/709	3.16E-03	1.79E-02	0.13	4.00	23.02	SLC22A4;IL1RL1;SOCS1;SEC16A;NAA25;IKZF3;SH2B3	GWAS Catalog 2019	Drugs/Diseases
Liver cirrhosis	8/683	5.23E-04	1.84E-02	0.13	4.86	36.71	LGALS3;SOCS1;CNR2;ABCB5;TNFRSF8;ARNT;HLA-A;ADRB2	DisGeNET	Drugs/Diseases
Platelet count	5/366	3.28E-03	1.79E-02	0.13	5.42	31.03	ZC3HC1;REST;IFITM2;NAA25;SH2B3	GWAS Catalog 2019	Drugs/Diseases
Severe dengue	3/58	5.46E-04	1.87E-02	0.13	20.86	156.76	IL1RL1;SOCS1;HLA-A	DisGeNET	Drugs/Diseases
Spontaneous abortion	4/138	5.63E-04	1.89E-02	0.13	11.60	86.75	LGALS3;IL5RA;ARNT;LGALS14	DisGeNET	Drugs/Diseases
Systemic lupus erythematosus	5/365	3.24E-03	1.79E-02	0.13	5.44	31.18	SOCS1;HLA-A;IKZF2;IKZF3;SH2B3	GWAS Catalog 2019	Drugs/Diseases
Thyroid diseases	4/140	5.95E-04	1.91E-02	0.13	11.42	84.85	LGALS3;HLA-A;IKZF3;SH2B3	DisGeNET	Drugs/Diseases
Hemorrhagic fever, Ebola	3/61	6.33E-04	1.98E-02	0.14	19.78	145.70	SOCS1;PRKRA;HLA-A	DisGeNET	Drugs/Diseases
Leprosy	4/143	6.44E-04	1.98E-02	0.14	11.18	82.12	LGALS3;IL1RL1;SOCS1;IL5RA	DisGeNET	Drugs/Diseases
Acute lymphocytic leukemia	9/907	7.58E-04	2.15E-02	0.15	4.15	29.82	LGALS3;SOCS1;CEBPE;ABCB5;TNFRSF8;HLA-A;ADRB2;IL7R;SH2B3	DisGeNET	Drugs/Diseases
Adenoma of large intestine	5/258	7.06E-04	2.09E-02	0.15	7.78	56.47	IL33;ALOX15;ARNT;TNFRSF10B;HLA-A	DisGeNET	Drugs/Diseases
Malignant histiocytosis	2/15	7.62E-04	2.15E-02	0.15	57.86	415.40	TNFRSF8;HLA-A	DisGeNET	Drugs/Diseases
Multiple sclerosis	10/1106	7.72E-04	2.15E-02	0.15	3.82	27.39	LGALS3;SOCS1;CNR2;NAA25;IL5RA;TNFRSF10B;HLA-A;ADRB2;IL7R;CD200	DisGeNET	Drugs/Diseases
Pallor of optic disc	3/63	6.95E-04	2.09E-02	0.15	19.12	139.03	NDUFS2;HLA-A;NDUFAF1	DisGeNET	Drugs/Diseases
Malignant neoplasm of breast	25/5054	9.05E-04	2.31E-02	0.16	2.47	17.32	DOC2A;ABCB5;ALOX15;ADRB2;IKZF2;GATA2;IKZF3;LGALS3;SHARPIN;SOCS1;CNR2;NAA25;TNFRSF8;ZNF668;SH2B3;S1PR4;IL33;SEC16A;ARNT;TNFRSF10B;HLA-A;REST;ACKR2;IL7R;CD200	DisGeNET	Drugs/Diseases
Monocyte count procedure	4/155	8.70E-04	2.26E-02	0.16	10.28	72.45	SLC22A4;ACKR2;SH2B3;IL17RA	DisGeNET	Drugs/Diseases
Monocyte count result	4/155	8.70E-04	2.26E-02	0.16	10.28	72.45	SLC22A4;ACKR2;SH2B3;IL17RA	DisGeNET	Drugs/Diseases
Platelet hematocrit measurement	4/155	8.70E-04	2.26E-02	0.16	10.28	72.45	ZC3HC1;NPAT;NAA25;SH2B3	DisGeNET	Drugs/Diseases
Systemic lupus erythematosus	10/1113	8.10E-04	2.22E-02	0.16	3.80	27.02	SLC22A4;SOCS1;NAA25;TNFRSF8;TNFRSF10B;HLA-A;IKZF2;IL7R;IKZF3;SH2B3	DisGeNET	Drugs/Diseases
Diffuse large B-cell lymphoma	7/575	9.60E-04	2.38E-02	0.17	4.98	34.57	LGALS3;SOCS1;TNFRSF8;ARNT;TNFRSF10B;D2HGDH;GATA2	DisGeNET	Drugs/Diseases
Lobomycosis	2/17	9.83E-04	2.38E-02	0.17	50.14	347.18	IL33;IKZF2	DisGeNET	Drugs/Diseases
Metastatic melanoma	6/417	9.69E-04	2.38E-02	0.17	5.82	40.38	LGALS3;SOCS1;ABCB5;HLA-A;ADRB2;CD200	DisGeNET	Drugs/Diseases
Acute lymphoblastic leukemia (childhood)	2/38	4.90E-03	2.61E-02	0.18	20.87	111.00	CEBPE;IKZF3	GWAS Catalog 2019	Drugs/Diseases
Classical Hodgkin's lymphoma	4/166	1.12E-03	2.59E-02	0.18	9.58	65.05	SOCS1;TNFRSF8;HLA-A;GATA2	DisGeNET	Drugs/Diseases
Coronary arteriosclerosis	8/760	1.05E-03	2.50E-02	0.18	4.34	29.80	ZC3HC1;IL1RL1;IL33;ALOX15;ACKR2;ADRB2;GATA2;SH2B3	DisGeNET	Drugs/Diseases
Inflammation	6/429	1.12E-03	2.59E-02	0.18	5.65	38.39	IL33;SOCS1;CNR2;ACKR2;SH2B3;CD200	DisGeNET	Drugs/Diseases
Celiac disease	3/130	5.50E-03	2.79E-02	0.2	9.00	46.84	IL1RL1;SOCS1;SH2B3	GWAS Catalog 2019	Drugs/Diseases
Selective IgA deficiency	2/40	5.42E-03	2.79E-02	0.2	19.77	103.16	IKZF2;IKZF3	GWAS Catalog 2019	Drugs/Diseases
Asthmatic pulmonary eosinophilia	2/20	1.37E-03	3.06E-02	0.21	41.78	275.53	CCL24;IL33	DisGeNET	Drugs/Diseases
Colitis	7/608	1.33E-03	3.01E-02	0.21	4.69	31.10	SLC22A4;IL1RL1;IL33;CNR2;TNFRSF8;ARNT;LGALS14	DisGeNET	Drugs/Diseases
Liver failure	4/176	1.39E-03	3.07E-02	0.21	9.02	59.29	LGALS3;SOCS1;NDUFS2;NDUFAF1	DisGeNET	Drugs/Diseases
Chronic pancreatitis	5/302	1.42E-03	3.09E-02	0.22	6.62	43.36	LGALS3;IL1RL1;IL33;TNFRSF10B;HLA-A	DisGeNET	Drugs/Diseases
Lobar pneumonia	3/81	1.44E-03	3.09E-02	0.22	14.69	96.12	CCL24;IL33;IL5RA	DisGeNET	Drugs/Diseases
Acute necrotizing encephalopathy	2/22	1.66E-03	3.36E-02	0.24	37.59	240.74	NDUFS2;NDUFAF1	DisGeNET	Drugs/Diseases
Colorectal carcinoma	17/2931	1.66E-03	3.36E-02	0.24	2.61	16.74	SLC22A4;IL33;RMI1;ABCB5;ALOX15;ARNT;TNFRSF10B;HLA-A;ADRB2;GATA2;IKZF3;IL17RA;LGALS3;SOCS1;ST20;IL7R;SH2B3	DisGeNET	Drugs/Diseases
Dosage-sensitive sex-reversal	3/87	1.77E-03	3.44E-02	0.24	13.64	86.43	SOCS1;LGALS14;HLA-A	DisGeNET	Drugs/Diseases
Hashimoto Disease	4/186	1.71E-03	3.41E-02	0.24	8.52	54.28	LGALS3;TNFRSF8;HLA-A;IKZF3	DisGeNET	Drugs/Diseases
Immune thrombocytopenic purpura	4/183	1.61E-03	3.36E-02	0.24	8.66	55.71	IL33;CNR2;HLA-A;GATA2	DisGeNET	Drugs/Diseases
Ulcer	4/184	1.64E-03	3.36E-02	0.24	8.61	55.23	IL33;SOCS1;TNFRSF8;ADRB2	DisGeNET	Drugs/Diseases
Vomiting	4/187	1.74E-03	3.43E-02	0.24	8.47	53.82	CNR2;HTR3D;NDUFS2;NDUFAF1	DisGeNET	Drugs/Diseases
Adenylate cyclase-activating G protein-coupled receptor signaling pathway (GO:0007189)	4/118	3.11E-04	3.50E-02	0.25	13.64	110.17	CNR2;ADRB2;ADGRL4;S1PR4	GO Biological Processes 2021	Ontology
Negative regulation of tyrosine phosphorylation of STAT protein (GO:0042532)	2/10	3.29E-04	3.50E-02	0.25	94.04	754.04	SOCS1;SH2B3	GO Biological Processes 2021	Ontology
Positive regulation of cytokine production (GO:0001819)	6/335	3.07E-04	3.50E-02	0.25	7.30	59.06	IL33;ARNT;HLA-A;PRG3;CD200;IL17RA	GO Biological Processes 2021	Ontology
Regulation of inflammatory response (GO:0050727)	5/206	2.53E-04	3.50E-02	0.25	9.82	81.36	IL33;SHARPIN;ALOX15;CD200;IL17RA	GO Biological Processes 2021	Ontology
Regulation of pri-miRNA transcription by RNA polymerase II (GO:1902893)	3/45	2.57E-04	3.50E-02	0.25	27.34	225.97	REST;NFATC3;GATA2	GO Biological Processes 2021	Ontology
Ankylosing spondylitis	2/47	7.42E-03	3.67E-02	0.26	16.69	81.84	IL7R;SH2B3	GWAS Catalog 2019	Drugs/Diseases
Asthma, susceptibility to	1/10	2.72E-02	3.73E-02	0.26	41.02	147.91	ADRB2	ClinVar 2019	Drugs/Diseases
Familial erythrocytosis	1/6	1.64E-02	3.73E-02	0.26	73.85	303.62	SH2B3	ClinVar 2019	Drugs/Diseases
Helminthiasis	2/24	1.97E-03	3.73E-02	0.26	34.17	212.87	IL33;TNFRSF8	DisGeNET	Drugs/Diseases
Inflammatory disorder	4/192	1.92E-03	3.67E-02	0.26	8.24	51.58	SLC22A4;IL33;HLA-A;ADRB2	DisGeNET	Drugs/Diseases
Negative regulation of receptor signaling pathway via STAT (GO:1904893)	2/11	4.02E-04	3.66E-02	0.26	83.59	653.60	SOCS1;SH2B3	GO Biological Processes 2021	Ontology
Obesity	1/11	2.98E-02	3.73E-02	0.26	36.92	129.64	ADRB2	ClinVar 2019	Drugs/Diseases
Rheumatoid arthritis	1/7	1.91E-02	3.73E-02	0.26	61.54	243.60	SLC22A4	ClinVar 2019	Drugs/Diseases
Dejerine-Sottas disease (disorder)	3/92	2.08E-03	3.89E-02	0.27	12.87	79.49	SOCS1;LGALS14;HLA-A	DisGeNET	Drugs/Diseases
Basophil percentage of white cells	2/50	8.36E-03	3.96E-02	0.28	15.64	74.84	CEBPE;IL5RA	GWAS Catalog 2019	Drugs/Diseases
Blurred vision	2/26	2.31E-03	4.05E-02	0.28	31.32	190.10	NDUFS2;HLA-A	DisGeNET	Drugs/Diseases
Cardiac fibrosis	3/96	2.35E-03	4.05E-02	0.28	12.32	74.56	ALOX15;ADGRL4;IL17RA	DisGeNET	Drugs/Diseases
Colorectal cancer	18/3298	2.33E-03	4.05E-02	0.28	2.47	14.99	SLC22A4;IL33;RMI1;ABCB5;ALOX15;ARNT;TNFRSF10B;HLA-A;ADRB2;GATA2;IKZF3;IL17RA;LGALS3;SOCS1;NAA25;ST20;IL7R;SH2B3	DisGeNET	Drugs/Diseases
Diabetes	10/1268	2.16E-03	3.94E-02	0.28	3.30	20.26	LGALS3;SOCS1;PRKRA;ALOX15;MRPS31;NFATC3;ARNT;HLA-A;ADRB2;SH2B3	DisGeNET	Drugs/Diseases
Leukodystrophy	4/204	2.39E-03	4.05E-02	0.28	7.74	46.75	LGALS14;NDUFS2;D2HGDH;NDUFAF1	DisGeNET	Drugs/Diseases
Pneumonitis	5/339	2.36E-03	4.05E-02	0.28	5.87	35.52	CCL24;IL33;ALOX15;IL5RA;TNFRSF8	DisGeNET	Drugs/Diseases
Progressive macrocephaly	2/15	2.14E-03	3.94E-02	0.28	32.69	200.93	NDUFS2;NDUFAF1	DisGeNET	Drugs/Diseases
Psoriatic arthritis	4/201	2.26E-03	4.05E-02	0.28	7.86	47.89	IL33;SOCS1;HLA-A;IL17RA	DisGeNET	Drugs/Diseases
Ulcerative colitis	5/456	8.23E-03	3.96E-02	0.28	4.32	20.75	SLC22A4;SEC16A;NDUFAF1;IL7R;IKZF3	GWAS Catalog 2019	Drugs/Diseases
Adult T-cell lymphoma/leukemia	6/500	2.43E-03	4.09E-02	0.29	4.82	29.01	LGALS3;SOCS1;TNFRSF8;TNFRSF10B;HLA-A;IKZF2	DisGeNET	Drugs/Diseases
Skin toxicity	2/27	2.49E-03	4.14E-02	0.29	30.07	180.23	IL33;IKZF3	DisGeNET	Drugs/Diseases
Adenylate cyclase-modulating G protein-coupled receptor signaling pathway (GO:0007188)	4/165	1.10E-03	4.42E-02	0.31	9.64	65.68	CNR2;ADRB2;ADGRL4;S1PR4	GO Biological Processes 2021	Ontology
Cellular response to interleukin-7 (GO:0098761)	2/19	1.23E-03	4.42E-02	0.31	44.24	296.33	SOCS1;IL7R	GO Biological Processes 2021	Ontology
Eosinophil chemotaxis (GO:0048245)	2/16	8.69E-04	4.42E-02	0.31	53.72	378.63	CCL24;LGALS3	GO Biological Processes 2021	Ontology
Eosinophil migration (GO:0072677)	2/16	8.69E-04	4.42E-02	0.31	53.72	378.63	CCL24;LGALS3	GO Biological Processes 2021	Ontology
Interleukin-7-mediated signaling pathway (GO:0038111)	1/19	1.23E-03	4.42E-02	0.31	44.24	296.33	SOCS1;IL7R	GO Biological Processes 2021	Ontology
Negative regulation of cell population proliferation (GO:0008285)	6/379	5.90E-04	4.42E-02	0.31	6.43	47.78	REST;PRKRA;TNFRSF8;GATA2;SH2B3;CD200	GO Biological Processes 2021	Ontology
Negative regulation of pri-miRNA transcription by RNA polymerase II (GO:1902894)	2/14	6.62E-04	4.42E-02	0.31	62.68	458.90	REST;NFATC3	GO Biological Processes 2021	Ontology
Negative regulation of receptor signaling pathway via JAK-STAT (GO:0046426)	2/16	8.69E-04	4.42E-02	0.31	53.72	378.63	SOCS1;SH2B3	GO Biological Processes 2021	Ontology
Positive regulation of endothelial cell proliferation (GO:0001938)	3/77	1.25E-03	4.42E-02	0.31	15.49	103.60	CCL24;ARNT;GATA2	GO Biological Processes 2021	Ontology
Regulation of lymphocyte proliferation (GO:0050670)	2/19	1.23E-03	4.42E-02	0.31	44.24	296.33	LGALS3;IKZF3	GO Biological Processes 2021	Ontology
Regulation of neuroinflammatory response (GO:0150077)	2/19	1.23E-03	4.42E-02	0.31	44.24	296.33	IL33;CD200	GO Biological Processes 2021	Ontology
Multiple myeloma	10/1312	2.78E-03	4.55E-02	0.32	3.18	18.73	LGALS3;IL1RL1;SOCS1;CNR2;ABCB5;TNFRSF10B;HLA-A;ADRB2;IKZF3;CD200	DisGeNET	Drugs/Diseases
Necroptosis	4/159	9.57E-04	4.55E-02	0.32	10.01	69.61	IL33;SHARPIN;ALOX15;TNFRSF10B	KEGG 2021	Pathways
Blood protein levels	12/2091	1.02E-02	4.70E-02	0.33	2.40	11.01	LGALS3;IL1RL1;IL5RA;ARNT;TNFRSF10B;FBXO34;ACKR2;HLA-A;IL7R;SH2B3;CD200;IL17RA	GWAS Catalog 2019	Drugs/Diseases
Enterovirus Infections	3/104	2.95E-03	4.73E-02	0.33	11.34	66.06	SLC22A4;SOCS1;HLA-A	DisGeNET	Drugs/Diseases
Lymphoproliferative disorders	4/215	2.89E-03	4.68E-02	0.33	7.34	42.90	SOCS1;TNFRSF8;HLA-A;CD200	DisGeNET	Drugs/Diseases
Abnormal mitochondria in muscle tissue	2/30	3.07E-03	4.88E-02	0.34	26.84	155.27	NDUFS2;NDUFAF1	DisGeNET	Drugs/Diseases
NA	NA	NA	NA	NA	NA	NA	NA	GO Cellular Component 2021	Ontology

## Sheet: Table S8
Table S8
Result overlap with previously reported associations to eosinophil counts in the GWAS catalog. If a previous GWAS association is intergenic and have mapped between two genes, one of which was significantly associated in the SKAT gene-based analysis, that gene has been counted as previously associated. If no previously reported association was found, it is stated with an NA.
MAPPED_GENE: the gene reported in the GWAS catalog. which was used to intersect with the SKAT gene-based results
DISEASE.TRAIT: the mapped disease trait. i.e., Eosinophil count
SNPS: the reported significantly associated SNPs
CONTEXT: the variant annotations for the reported SNPs
MAPPED_GENE	DISEASE.TRAIT	SNPS	CONTEXT
ABCB5	Eosinophil counts	rs55756407	intergenic_variant
(AC002486.2 - ABCB5)
ABCF1	NA	NA	NA
ACKR2	Eosinophil counts	rs7433284; rs2228467	intron_variant; missense_variant
ADGRL4	Eosinophil counts	rs41313381	missense_variant
ADRA2B	NA	NA	NA
ADRB2	Eosinophil counts	rs6580586	intergenic_variant
(ADRB2 - SH3TC2)
ADRB2	Eosinophil counts	rs56330463	regulatory_region_variant
(HTR4 - ADRB2)
AGER	NA	NA	NA
AKAP13	NA	NA	NA
ALOX15	Eosinophil counts	rs34210653; rs113604586; rs7220870	missense_variant; missense_variant; 5_prime_UTR_variant
ALOX15	Eosinophil counts	rs17764723	intergenic_variant
(RNU6-955P - ALOX15)
ANKRD36C	NA	NA	NA
AP5B1	NA	NA	NA
APOC4-APOC2	NA	NA	NA
APOE	Eosinophil counts	rs440446	missense_variant
ARHGAP27	NA	NA	NA
ARHGAP45	Eosinophil counts	rs36084354	missense_variant
ARNT	NA	NA	NA
ASB2	Eosinophil counts	rs11555542	missense_variant
ASB2	Eosinophil counts	rs2180086	regulatory_region_variant
(ASB2 - CCDC197)
ASTL	NA	NA	NA
BAG6	NA	NA	NA
BCL2A1	Eosinophil counts	rs147934515; rs8026803	intron_variant; synonymous_variant
BCL2A1	Eosinophil counts	rs72630421; rs117072053; rs11631974	TF_binding_site_variant; intergenic_variant; TF_binding_site_variant
(BCL2A1 - AC015871.2)
BPTF	Eosinophil counts	rs60432162; rs4791212	intron_variant; intron_variant
BTN1A1	NA	NA	NA
BTN2A1	NA	NA	NA
BTN3A1	NA	NA	NA
BTN3A2	NA	NA	NA
BTNL2	NA	NA	NA
C17orf58	Eosinophil counts	rs56305452	intron_variant
C17orf58	Eosinophil counts	rs62086903	TF_binding_site_variant
(C17orf58 - KPNA2)
C3orf18	NA	NA	NA
C6orf15	NA	NA	NA
C6orf47	NA	NA	NA
CCDC13	Eosinophil counts	rs56978598	intron_variant
(AC006059.2. CCDC13)
CCDC18	Eosinophil counts	rs661126; rs35797862	intron_variant; intron_variant
CCHCR1	NA	NA	NA
CCL24	Eosinophil counts	rs11465296; rs2302006	intron_variant; missense_variant
CCL24	Eosinophil counts	rs13226583; rs62477649	intergenic_variant; intergenic_variant
(CCL24 - AC005102.1)
CCR3	Eosinophil counts	rs75526024; rs138346219	intron_variant; missense_variant
CD200	Eosinophil counts	rs9868582; rs4682103; rs1131199; rs62264129	intron_variant; intron_variant; missense_variant; intron_variant
CD200R1	Eosinophil counts	rs12494693; rs1032726	intron_variant; intron_variant
CD226	Eosinophil counts	rs1788105; rs1788103	intron_variant; intron_variant
CD33	Eosinophil counts	rs3865444	regulatory_region_variant
(SIGLEC22P - CD33)
CEBPE	Eosinophil counts	rs147453535; rs2144827; rs141903485	intron_variant; intron_variant; missense_variant
CEBPE	Eosinophil counts	rs2239633	regulatory_region_variant
(CEBPE - SLC7A8)
CEP85	NA	NA	NA
CLC	Eosinophil counts	rs7249415; rs372902; rs395892	intron_variant; intron_variant; intron_variant
CLC	Eosinophil counts	rs412884	intergenic_variant
(AC006133.1 - CLC)
CLIC1	NA	NA	NA
CNR2	Eosinophil counts	rs2502995; rs2502994; rs2501426	3_prime_UTR_variant; 3_prime_UTR_variant; 3_prime_UTR_variant
CSF2	Eosinophil counts	rs2069639	intron_variant
CSF2	Eosinophil counts	rs25884; rs27438	intergenic_variant; intergenic_variant
(CSF2 - AC034216.1)
CSF2RB	Eosinophil counts	rs41280005	intron_variant
CSF2RB	Eosinophil counts	rs149136588; rs55909515; rs117582568	regulatory_region_variant; intergenic_variant; intergenic_variant
(NCF4 - CSF2RB)
CTDNEP1	NA	NA	NA
CTSS	NA	NA	NA
CUX2	NA	NA	NA
D2HGDH	Eosinophil counts	rs34290285	intron_variant
DALRD3	NA	NA	NA
DLGAP5	NA	NA	NA
DOC2A	NA	NA	NA
E2F2	Eosinophil counts	rs2075995	missense_variant
EHBP1L1	NA	NA	NA
EHMT2	NA	NA	NA
EOMES	Eosinophil counts	rs1353286	intergenic_variant
(EOMES - LINC01980)
EPX	NA	NA	NA
EXOC3L1	NA	NA	NA
FBRSL1	NA	NA	NA
FBXL19	NA	NA	NA
FBXO34	NA	NA	NA
FER1L5	Eosinophil counts	rs34409923	intron_variant
FNIP1	Eosinophil counts	rs185120612	intron_variant
FUCA1 - CNR2	Eosinophil counts	rs4285654	intergenic_variant
FYCO1	NA	NA	NA
GAL3ST2	NA	NA	NA
GATA2	NA	NA	NA
GATAD1	NA	NA	NA
GGT5	Eosinophil counts	rs7288670	intron_variant
GLB1	Eosinophil counts	rs7646283; rs34064757; rs35570272; rs35480293; rs149944146	intron_variant; intron_variant; intron_variant; intron_variant; intron_variant
GPANK1	NA	NA	NA
GPAT2	NA	NA	NA
GSDMA	Eosinophil counts	rs62066853	intron_variant
GTSE1	NA	NA	NA
H1-1	NA	NA	NA
H2BC13	NA	NA	NA
HLA-A	Eosinophil counts	rs2975059	non_coding_transcript_exon_variant
HLA-C	Eosinophil counts	rs9461666; rs114422334; rs2524105	regulatory_region_variant; intergenic_variant; intergenic_variant
(AL662844.2 - HLA-C)
HLA-DPA1	Eosinophil counts	rs74292032	non_coding_transcript_exon_variant
HLA-DPB1	NA	NA	NA
HLA-DQA2	NA	NA	NA
HLA-DQB1 - MTCO3P1	Eosinophil counts	rs17212146; rs9275497	intergenic_variant; intergenic_variant
HLA-DQB2	NA	NA	NA
HLA-DRA	Eosinophil counts	rs116348849	intron_variant
HLA-DRB1	Eosinophil counts	rs9270186	intron_variant
HLA-DRB1 - HLA-DQA1	Eosinophil counts	rs28383314; rs9271642	regulatory_region_variant; regulatory_region_variant
HLA-DRB5	NA	NA	NA
HLA-E	NA	NA	NA
HLA-G	NA	NA	NA
HORMAD1	NA	NA	NA
HSPA1L	NA	NA	NA
HTR3D	NA	NA	NA
IFITM2	Eosinophil counts	rs1059091	missense_variant
IKZF2	Eosinophil counts	rs1871946; rs1586068; rs35409523; rs116588314	non_coding_transcript_exon_variant; intron_variant; intron_variant; intron_variant
IKZF3	Eosinophil counts	rs9911634; rs13313564; rs79989390; rs188353899	intron_variant; intron_variant; intron_variant; intron_variant
IL13	NA	NA	NA
IL17RA	Eosinophil counts	rs144322196; rs140221307; rs149771513; rs57380532	intron_variant; missense_variant; missense_variant; 3_prime_UTR_variant
IL18RAP	Eosinophil counts	rs34020101	non_coding_transcript_exon_variant
IL1RL1	Eosinophil counts	rs11679889	intron_variant
IL1RL2	Eosinophil counts	rs1997502; rs1420101	intron_variant; synonymous_variant
IL33	Eosinophil counts	rs149045797	intron_variant
IL33	Eosinophil counts	rs1888909	regulatory_region_variant
(GTF3AP1 - IL33)
IL33	Eosinophil counts	rs370820588	intergenic_variant
(IL33 - AL360221.1)
IL4R	Eosinophil counts	rs3785356; rs2072130; rs3024589; rs3024664	intron_variant; non_coding_transcript_exon_variant; intron_variant; intron_variant
IL5RA	Eosinophil counts	rs55865625; rs163897; rs6793191; rs745974379; rs1695315	3_prime_UTR_variant; intron_variant; intron_variant; intron_variant; intron_variant
IL7R	Eosinophil counts	rs1961220; rs4594881	intergenic_variant; intergenic_variant
(AC137810.1 - IL7R)
IL9	Eosinophil counts	rs2069884	intron_variant
IL9	Eosinophil counts	rs1799962	intergenic_variant
(IL9 - AC002428.2)
INPP5D	Eosinophil counts	rs11684564; rs56235204; rs1057258	intron_variant; intron_variant; 3_prime_UTR_variant
IP6K3	Eosinophil counts	rs11758031	TF_binding_site_variant
(UQCC2 - IP6K3)
ITGA6	Eosinophil counts	rs11895564	missense_variant
ITPR3	Eosinophil counts	rs493063	regulatory_region_variant
(LINC00336 - ITPR3)
JAK2	Eosinophil counts	rs62541534; rs59668095; rs10283564; rs150221602	intron_variant; intron_variant; intron_variant; missense_variant
KANSL1	Eosinophil counts	rs776509440	intron_variant
KIF27	Eosinophil counts	rs167180	intron_variant
LGALS14	NA	NA	NA
LGALS3	NA	NA	NA
LRRC37A	NA	NA	NA
LRRC37A2	NA	NA	NA
LTA	Eosinophil counts	rs111584145	intergenic_variant
(NFKBIL1 - LTA)
LTBP3	Eosinophil counts	rs12789028	5_prime_UTR_variant
LY6G5C	NA	NA	NA
MAP1A	NA	NA	NA
MAPT	Eosinophil counts	rs62061733	intron_variant
MAST3	NA	NA	NA
MCCD1	NA	NA	NA
MICA	NA	NA	NA
MIIP	NA	NA	NA
MOG	NA	NA	NA
MRPS31	NA	NA	NA
MUC21	NA	NA	NA
MUC22	NA	NA	NA
MUCL3	NA	NA	NA
MUS81	NA	NA	NA
NAA25	Eosinophil counts	rs142736021	regulatory_region_variant
(NAA25 - TRAFD1)
NDUFAF1	NA	NA	NA
NDUFS2	Eosinophil counts	rs34448954	missense_variant
NFATC3	NA	NA	NA
NKAPL	NA	NA	NA
NOTCH4	NA	NA	NA
NPAT	NA	NA	NA
OR12D2	NA	NA	NA
OR12D3	NA	NA	NA
OR14J1	NA	NA	NA
OR2B2	NA	NA	NA
OR2J3	NA	NA	NA
OTULINL	Eosinophil counts	rs16903574	missense_variant
PDLIM4	NA	NA	NA
PELP1	Eosinophil counts	rs61250563; rs9901392	intron_variant; intron_variant
PGBD1	NA	NA	NA
PHETA1	Eosinophil counts	rs145406238	intron_variant
POM121L2	NA	NA	NA
PPP1R18	Eosinophil counts	rs2394392	intron_variant
PPT2	NA	NA	NA
PPT2-EGFL8	NA	NA	NA
PRG3	Eosinophil counts	rs115707133; rs34108746	stop_gained; missense_variant
PRKRA	NA	NA	NA
PRRC2A	NA	NA	NA
PRSS16	NA	NA	NA
PSMB8	NA	NA	NA
PSORS1C1	NA	NA	NA
PSORS1C2	NA	NA	NA
REST	Eosinophil counts	rs62308110; rs55762216; rs62308111	intergenic_variant; intergenic_variant; intergenic_variant'
(SPINK2 - REST)
RIN3	Eosinophil counts	rs61975764; rs72699818; rs117068593	intron_variant; intron_variant; missense_variant
RMI1	NA	NA	NA
S1PR4	Eosinophil counts	rs61731111; rs3746072	missense_variant; missense_variant
SART1	NA	NA	NA
SBNO1	NA	NA	NA
SEC16A	Eosinophil counts	rs57994353; rs34602454	intron_variant; intron_variant
SENP7	NA	NA	NA
SEPTIN2 - FARP2	Eosinophil counts	rs3755397	regulatory_region_variant
SERPINB11	NA	NA	NA
SERPINB13	Eosinophil counts	rs3216123; rs715351	intron_variant; intron_variant
SERPINB13	Eosinophil counts	rs12968338	intergenic_variant
(SERPINB12 - SERPINB13)
SFI1	NA	NA	NA
SFTA2	NA	NA	NA
SH2B3	Eosinophil counts	rs3184504	missense_variant
SHARPIN	Eosinophil counts	rs34173062	missense_variant
SIX5	NA	NA	NA
SKIV2L	NA	NA	NA
SLC22A4	NA	NA	NA
SLC44A4	NA	NA	NA
SLC9C1	Eosinophil counts	rs6803848	intergenic_variant
(TBILA - SLC9C1)
SOCS1	Eosinophil counts	rs11549428	missense_variant
SPPL2C	NA	NA	NA
ST20	Eosinophil counts	rs7257; rs2115536	missense_variant; intron_variant
ST20-MTHFS	Eosinophil counts	rs3826008	intron_variant
STH	NA	NA	NA
STKLD1	NA	NA	NA
TAPBP	NA	NA	NA
TCF19	NA	NA	NA
TCF7	Eosinophil counts	rs5742913	missense_variant
TCF7	Eosinophil counts	rs244676	intergenic_variant
(AC008608.1 - TCF7)
TCP11	NA	NA	NA
TMED5	NA	NA	NA
TMEM116	Eosinophil counts	rs111286706	intron_variant
TNFRSF10B	NA	NA	NA
TNFRSF14	Eosinophil counts	rs2227312; rs4870	5_prime_UTR_variant; missense_variant
TNFRSF8	Eosinophil counts	rs2230624	missense_variant
TNFRSF8	Eosinophil counts	rs35249183; rs12759042	regulatory_region_variant; intergenic_variant
(RN7SL649P - TNFRSF8)
TNKS1BP1	NA	NA	NA
TNP2	NA	NA	NA
TNXB	Eosinophil counts	rs2856451; rs2269426	intron_variant; intron_variant
TRIM15	NA	NA	NA
TRIM31	Eosinophil counts	rs916570	intergenic_variant
(RNF39 - TRIM31)
TRIM40	NA	NA	NA
TSBP1-AS1	Eosinophil counts	rs139197261	intron_variant
TSGA10IP	NA	NA	NA
UBE2F-SCLY	Eosinophil counts	rs2326005	intron_variant
VARS1	NA	NA	NA
VARS2	NA	NA	NA
VWA7	NA	NA	NA
ZBTB22	NA	NA	NA
ZC3HC1	Eosinophil counts	rs11556924; rs56179563	missense_variant; intron_variant
ZKSCAN3	NA	NA	NA
ZKSCAN4	NA	NA	NA
ZNF322	NA	NA	NA
ZNF568	NA	NA	NA
ZNF594	NA	NA	NA
ZNF668	NA	NA	NA
ZSCAN12	NA	NA	NA
ZSCAN26	NA	NA	NA
ZSCAN31	Eosinophil counts	rs9295769	splice_region_variant

## Sheet: Table S9
Table S9
Results for the sensitivity analyses adjusting for 10 PCs, 15 PCs, ethnic background and presence of allergic disease respectively. The top part shows the 26 genes that passes the conditional analyses adjusting for all lead GWAS hits. The bottom part shows the sensitivity analyses for all 220 genes that passed the significance threshold in the primary analyses.
Chromosome: Number of the chromosome
Transcript: the name of the transcript analyzed
Gene: the gene symbol of the associated gene
Adj. For 10 PCs: Analysis adjusted for the first 10 genetic principal components
Adj. for 15 PCs: Analysis adjusted for the first 15 genetic principal components
Adj. for self-reported ethnic group: Analysis when adjusting for self-reported ethnic group (White, Mixed, Asian or Asian British, Black or Black British, Chinese or Other)
Adj. for allergic disease: Analysis when adjusting for presence of allergic disease (Asthma, Eczema and/or Hay Fever)
Adjusted for lead GWAS SNPs
Chromosome	Transcript	Gene	Adj, For 10 PCs	Adj, for 15 PCs	Adj, for self-reported ethnic group	Adj, for allergic disease
1	ENST00000252992	CEP85	1.13433e-06	1.08165e-06	1.37297e-06	5.2217e-06
1	ENST00000355716	TNFRSF14	4.23907e-07	4.22478e-07	4.84855e-07	7.28199e-07
1	ENST00000361729	E2F2	4.28786e-06	4.33492e-06	3.63435e-06	1.83845e-05
1	ENST00000367993	NDUFS2	5.24786e-06	5.68415e-06	1.03139e-05	1.43142e-05
1	ENST00000370742	ADGRL4	8.99476e-08	8.99572e-08	8.53465e-08	1.15908e-07
3	ENST00000341105	GATA2	1.65447e-26	1.27129e-26	1.08008e-26	7.34326e-29
5	ENST00000274217	OTULINL	2.00261e-06	1.9062e-06	1.95368e-06	1.54399e-05
7	ENST00000358303	ZC3HC1	3.10789e-06	3.28566e-06	8.97383e-06	1.63657e-06
9	ENST00000325875	RMI1	5.84883e-08	6.46114e-08	1.45498e-07	2.56904e-07
9	ENST00000381434	IL33	1.60844e-21	1.55675e-21	9.36714e-22	6.91419e-19
9	ENST00000381652	JAK2	8.50223e-08	8.50911e-08	6.25244e-08	6.47977e-08
11	ENST00000278612	NPAT	1.42984e-07	1.37724e-07	2.5967e-07	5.67492e-08
11	ENST00000287143	PRG3	8.58293e-07	7.76178e-07	1.62951e-06	2.21475e-06
12	ENST00000341259	SH2B3	6.98868e-12	7.02006e-12	4.36449e-12	8.46955e-13
15	ENST00000267953	BCL2A1	1.67535e-07	1.66827e-07	1.42428e-07	1.88857e-08
16	ENST00000300849	ZNF668	6.27503e-06	6.80004e-06	6.24717e-06	2.13482e-05
16	ENST00000314586	EXOC3L1	3.27079e-07	3.62682e-07	2.77726e-07	3.24856e-07
16	ENST00000644787	SOCS1	1.42596e-07	1.62002e-07	1.29372e-07	2.81192e-07
17	ENST00000570836	ALOX15	9.87103e-07	9.94191e-07	9.07055e-07	1.42212e-06
17	ENST00000573600	CTDNEP1	9.96438e-07	1.00709e-06	9.30997e-07	5.08903e-06
17	ENST00000635792	GSDMA	1.5256e-06	1.43478e-06	2.32812e-06	4.30958e-05
18	ENST00000382749	SERPINB11	2.11553e-07	2.38884e-07	1.68145e-07	1.23539e-07
19	ENST00000246115	S1PR4	1.08664e-11	1.26864e-11	9.97411e-12	1.7967e-12
19	ENST00000313093	ARHGAP45	7.3521e-07	7.43682e-07	7.98372e-07	3.3201e-07
22	ENST00000319363	IL17RA	2.8819e-10	2.8301e-10	4.1732e-10	8.71898e-11
22	ENST00000403662	CSF2RB	1.19878e-06	1.19743e-06	1.86216e-06	6.15666e-07
Not adjusted for lead GWAS SNPs
Chromosome	Transcript	Gene	Adj, For 10 PCs	Adj, for 15 PCs	Adj, for self-reported ethnic group	Adj, for allergic disease
1	ENST00000235332	MIIP	8.90908e-08	8.97881e-08	8.91116e-08	4.73963e-07
1	ENST00000252992	CEP85	1.36083e-07	1.62035e-07	1.27082e-07	1.80862e-06
1	ENST00000263932	TNFRSF8	1.31872e-08	1.42431e-08	2.15587e-08	3.58132e-08
1	ENST00000343253	CCDC18	1.95657e-13	2.26977e-13	6.66119e-14	7.23874e-13
1	ENST00000355716	TNFRSF14	1.54095e-07	1.41644e-07	9.35409e-08	1.32614e-06
1	ENST00000358595	ARNT	2.53112e-10	1.07601e-09	7.54527e-10	1.98627e-08
1	ENST00000361729	E2F2	1.09403e-08	4.63957e-09	9.6188e-09	1.22259e-08
1	ENST00000361824	HORMAD1	2.27235e-07	2.90134e-07	1.78698e-07	2.60131e-07
1	ENST00000367993	NDUFS2	4.73314e-10	3.60214e-08	3.83232e-08	5.19027e-08
1	ENST00000368985	CTSS	1.84295e-07	1.85142e-07	2.20599e-07	3.05136e-07
1	ENST00000370282	TMED5	2.53616e-12	3.1154e-12	1.15545e-12	4.39902e-12
1	ENST00000370742	ADGRL4	1.36181e-12	1.95493e-12	1.46464e-12	4.18385e-12
1	ENST00000374472	CNR2	9.00687e-14	7.83308e-14	1.58866e-13	1.73208e-14
1	ENST00000374479	FUCA1	2.43693e-08	2.43705e-08	4.26226e-08	1.74991e-08
2	ENST00000192314	GAL3ST2	9.9878e-08	1.03427e-07	1.08696e-07	9.91313e-07
2	ENST00000233954	IL1RL1	1.42956e-177	4.28241e-176	4.87005e-178	4.49371e-155
2	ENST00000254663	SCLY	3.73597e-07	5.14927e-07	5.78486e-07	6.89451e-07
2	ENST00000264042	FARP2	4.24768e-18	1.79762e-18	1.05103e-17	1.68008e-18
2	ENST00000264107	ITGA6	1.38268e-07	1.49347e-07	1.00196e-07	8.35391e-08
2	ENST00000264257	IL1RL2	2.90121e-10	2.7736e-10	1.49884e-10	8.94102e-08
2	ENST00000264260	IL18RAP	5.0808e-09	5.96117e-09	6.14706e-09	5.61271e-08
2	ENST00000321264	D2HGDH	3.58574e-32	4.38936e-32	1.14447e-32	2.23244e-25
2	ENST00000325748	PRKRA	1.61425e-21	6.58467e-21	1.21931e-21	1.95314e-15
2	ENST00000342380	ASTL	1.14868e-39	1.89359e-39	9.29709e-40	1.27022e-40
2	ENST00000434632	GPAT2	3.70735e-07	3.62584e-07	3.99362e-07	5.98182e-07
2	ENST00000434687	IKZF2	4.66292e-08	5.0741e-08	4.82014e-08	5.18398e-08
2	ENST00000445964	INPP5D	7.99362e-18	1.15246e-17	1.37247e-17	1.71538e-16
2	ENST00000456556	ANKRD36C	1.16233e-31	2.66891e-31	7.91306e-32	1.59643e-32
2	ENST00000620793	ADRA2B	4.36113e-38	1.17296e-37	4.5473e-38	1.95186e-39
2	ENST00000624922	FER1L5	4.75403e-20	5.3752e-20	2.31947e-20	4.24525e-20
3	ENST00000295743	EOMES	2.13509e-11	2.90085e-11	2.42347e-11	3.02916e-11
3	ENST00000296137	FYCO1	1.06627e-07	5.51994e-08	1.49722e-07	1.66031e-07
3	ENST00000305815	SLC9C1	1.41775e-07	1.33623e-07	1.32178e-07	1.95105e-07
3	ENST00000307363	GLB1	1.69248e-09	1.47619e-09	4.43772e-09	2.61902e-08
3	ENST00000308611	CD200R1	4.36612e-07	4.90184e-07	2.38519e-07	2.40943e-06
3	ENST00000310232	CCDC13	1.76759e-10	2.19191e-10	1.55853e-10	9.57054e-11
3	ENST00000313778	DALRD3	1.53614e-10	1.31904e-09	1.31933e-10	1.26331e-10
3	ENST00000315711	CD200	1.05488e-17	1.22748e-17	9.91243e-18	4.26546e-16
3	ENST00000341105	GATA2	1.63887e-55	3.7571e-56	8.68411e-55	2.93798e-60
3	ENST00000357422	CCR3	3.62525e-13	8.10574e-13	3.00281e-13	2.80996e-14
3	ENST00000382489	HTR3D	2.95148e-07	1.253e-07	1.7354e-07	3.951e-07
3	ENST00000394095	SENP7	4.01444e-07	3.7868e-07	3.70469e-07	3.98584e-07
3	ENST00000442925	ACKR2	4.64859e-21	3.74577e-21	9.21746e-21	4.91291e-21
3	ENST00000446632	IL5RA	4.35998e-08	4.12169e-08	3.94199e-08	2.92793e-08
3	ENST00000449241	C3orf18	3.1519e-07	2.12572e-07	6.46011e-07	6.72382e-07
3	ENST00000648550	AC006059.2	1.76776e-10	2.19211e-10	1.55869e-10	9.5712e-11
4	ENST00000309042	REST	4.30962e-08	4.25252e-08	1.64812e-08	1.15958e-07
5	ENST00000200652	SLC22A4	6.13871e-132	3.80925e-131	4.06014e-132	1.07865e-125
5	ENST00000253754	PDLIM4	2.6852e-17	2.87539e-17	7.55587e-18	1.86302e-17
5	ENST00000274217	OTULINL	2.52996e-07	2.38611e-07	2.68566e-07	8.68708e-06
5	ENST00000274520	IL9	1.14889e-07	1.12307e-07	3.90744e-08	1.3193e-06
5	ENST00000296870	IL3	3.95722e-51	4.39348e-51	8.6812e-52	3.0029e-49
5	ENST00000296871	CSF2	4.80725e-69	1.23876e-68	1.34594e-69	4.50969e-68
5	ENST00000303115	IL7R	2.18369e-18	1.53705e-18	2.96365e-18	5.6132e-15
5	ENST00000304506	IL13	5.27367e-69	1.64773e-68	3.42858e-69	1.85575e-61
5	ENST00000305988	ADRB2	7.39607e-28	6.11808e-28	1.44738e-27	3.61672e-27
5	ENST00000342854	TCF7	3.41437e-11	4.53109e-11	2.19625e-11	3.42789e-10
5	ENST00000510461	FNIP1	8.02609e-12	8.04885e-12	4.38104e-12	9.79095e-11
6	ENST00000211379	BAG6	8.09564e-21	2.99901e-21	1.4207e-21	2.56849e-20
6	ENST00000229729	SLC44A4	2.5723e-20	1.72988e-20	3.20767e-20	3.30518e-20
6	ENST00000230582	PRSS16	1.00526e-08	6.32772e-09	1.34362e-09	6.9209e-10
6	ENST00000244513	BTN1A1	1.93986e-08	1.94175e-08	1.92968e-08	1.14131e-13
6	ENST00000244573	H1-1	7.28342e-08	5.12523e-08	1.06113e-07	1.31627e-09
6	ENST00000244645	TCP11	8.1283e-08	1.07541e-07	2.26624e-08	2.51181e-07
6	ENST00000252211	ZKSCAN3	1.89742e-15	1.37437e-15	1.53611e-14	2.84874e-17
6	ENST00000259845	PSORS1C2	5.25552e-18	4.91165e-18	3.96526e-18	7.05045e-16
6	ENST00000259870	C6orf15	1.29229e-30	1.14968e-30	3.10805e-30	1.90011e-34
6	ENST00000259881	PSORS1C1	4.75003e-21	3.90876e-21	5.00529e-21	1.56298e-18
6	ENST00000259883	PGBD1	8.44427e-24	5.71497e-24	3.22924e-23	7.52231e-27
6	ENST00000274853	PPP1R18	9.65254e-34	7.21294e-34	2.55237e-33	8.17656e-39
6	ENST00000289361	BTN3A1	3.41172e-14	3.03293e-14	6.85962e-14	4.57026e-17
6	ENST00000293756	IP6K3	1.56136e-10	1.47916e-10	9.29162e-11	6.89789e-11
6	ENST00000303324	OR2B2	2.84936e-37	1.87269e-37	1.0564e-36	8.34654e-42
6	ENST00000307859	TRIM40	3.81319e-47	8.99688e-47	2.82665e-48	2.47123e-52
6	ENST00000312541	BTN2A1	3.20122e-28	2.28369e-28	5.35198e-28	1.71516e-32
6	ENST00000321897	VARS2	9.43547e-26	7.65293e-26	2.77435e-25	2.11635e-28
6	ENST00000326195	ABCF1	1.32209e-11	2.30155e-11	2.71726e-11	6.08145e-13
6	ENST00000333845	EGFL8	2.37507e-17	2.30495e-17	2.13016e-17	4.66949e-20
6	ENST00000343139	HLA-DQA1	9.47643e-27	1.77762e-26	7.25265e-28	2.90402e-27
6	ENST00000343684	NKAPL	1.21327e-16	1.35626e-16	8.96121e-17	1.67696e-18
6	ENST00000356386	BTN3A2	1.32951e-22	1.13826e-22	2.23129e-22	2.6523e-26
6	ENST00000359086	SFTA2	9.35588e-26	4.94482e-26	1.35097e-25	3.19319e-29
6	ENST00000360004	HLA-DRB1	2.60643e-59	1.52196e-58	3.51906e-61	1.15125e-52
6	ENST00000361028	ZSCAN12	2.99999e-30	2.30984e-30	4.85803e-30	9.77416e-34
6	ENST00000361568	PPT2	2.95509e-29	3.01614e-29	1.42865e-29	1.3004e-30
6	ENST00000374316	ITPR3	4.77655e-12	4.75462e-12	4.4547e-12	6.41986e-13
6	ENST00000374882	PSMB8	1.28008e-07	1.4411e-07	1.15448e-07	4.67394e-08
6	ENST00000374940	HLA-DQA2	7.76167e-08	8.92312e-08	7.47436e-08	3.57663e-06
6	ENST00000374975	HLA-DRB5	1.10251e-52	5.51637e-52	1.95647e-54	4.53545e-46
6	ENST00000375023	NOTCH4	9.45515e-13	7.33735e-13	1.84444e-12	4.44868e-14
6	ENST00000375076	AGER	8.18254e-11	1.01776e-10	1.33013e-11	1.51246e-07
6	ENST00000375394	SKIV2L	4.59209e-53	2.90618e-53	8.81673e-53	8.41434e-54
6	ENST00000375537	EHMT2	1.46428e-28	5.39105e-29	7.48491e-29	3.76113e-27
6	ENST00000375654	HSPA1L	3.6246e-13	1.49316e-13	2.60354e-13	3.30131e-11
6	ENST00000375663	VARS1	7.20535e-22	2.44612e-22	5.19895e-22	1.68875e-19
6	ENST00000375688	VWA7	1.03116e-43	5.87499e-44	2.30856e-43	1.44747e-48
6	ENST00000375906	GPANK1	1.07088e-22	9.18032e-23	2.39789e-22	3.33797e-26
6	ENST00000375911	C6orf47	3.95053e-07	5.41236e-07	5.31377e-07	8.31857e-08
6	ENST00000376007	PRRC2A	8.59953e-22	9.72507e-22	2.40536e-21	4.45359e-23
6	ENST00000376191	MCCD1	3.04743e-22	1.75738e-22	8.02405e-22	2.43213e-21
6	ENST00000376228	HLA-C	6.15403e-33	4.98961e-33	2.99936e-33	1.98688e-36
6	ENST00000376266	CCHCR1	6.9042e-26	5.36619e-26	6.60695e-26	9.86921e-28
6	ENST00000376296	MUC21	3.73464e-10	4.07443e-10	6.90771e-10	5.30811e-10
6	ENST00000376630	HLA-E	7.7185e-08	3.15967e-08	1.09841e-07	1.34141e-09
6	ENST00000376694	TRIM15	3.05821e-31	2.93611e-31	7.54629e-32	3.13237e-34
6	ENST00000376734	TRIM31	1.04482e-38	7.93359e-39	3.42894e-38	2.41039e-42
6	ENST00000376894	MOG	2.83112e-44	5.10013e-44	3.20429e-44	3.03615e-47
6	ENST00000377294	ZKSCAN4	3.13372e-20	3.33587e-20	2.15159e-20	1.57148e-22
6	ENST00000377401	H2BC13	1.5814e-26	2.2632e-26	5.03468e-26	2.69902e-28
6	ENST00000383237	LY6G5C	3.18678e-16	3.769e-16	2.09927e-16	6.532e-15
6	ENST00000395388	HLA-DRA	9.84515e-48	6.91577e-48	1.95277e-48	1.1055e-44
6	ENST00000395892	CLIC1	1.58309e-11	1.63174e-11	1.53264e-11	4.49905e-11
6	ENST00000396634	HLA-A	3.63509e-66	4.00229e-66	1.64565e-64	3.79593e-72
6	ENST00000396806	OR12D3	2.12517e-28	1.24597e-28	3.66923e-28	4.70561e-32
6	ENST00000399084	HLA-DQB1	1.19582e-17	1.8199e-17	4.3841e-18	2.42162e-18
6	ENST00000411527	HLA-DQB2	8.18187e-08	7.42391e-08	7.26972e-08	5.18198e-10
6	ENST00000414429	ZSCAN31	1.07014e-17	8.23612e-18	2.77691e-17	2.47324e-20
6	ENST00000415922	ZNF322	1.23255e-20	9.21297e-21	2.21133e-20	4.76472e-22
6	ENST00000418724	ZBTB22	2.85984e-12	3.36582e-12	6.5805e-12	1.08824e-13
6	ENST00000418931	HLA-DPB1	2.41128e-07	1.86383e-07	3.33019e-07	8.00988e-08
6	ENST00000419277	HLA-DPA1	1.89745e-13	1.0775e-13	6.35643e-13	1.2069e-14
6	ENST00000422437	PPT2-EGFL8	3.71176e-28	3.70357e-28	4.28862e-28	8.63545e-30
6	ENST00000426633	TAPBP	8.49083e-12	1.35949e-11	2.94123e-11	4.30829e-13
6	ENST00000428701	HLA-G	7.6752e-08	1.10812e-07	4.24264e-08	5.05085e-09
6	ENST00000444565	POM121L2	1.29114e-17	1.649e-17	1.47217e-17	1.5163e-20
6	ENST00000447241	TSBP1	1.50665e-53	1.82793e-53	9.2848e-53	1.19698e-53
6	ENST00000449934	MICA	2.62927e-14	2.894e-14	2.28447e-14	1.43929e-12
6	ENST00000454136	BTNL2	4.79624e-17	5.00564e-17	1.42436e-17	4.46113e-17
6	ENST00000454783	LTA	3.21271e-17	1.77794e-17	4.22212e-17	4.99271e-19
6	ENST00000542218	TCF19	5.52408e-23	4.25726e-23	5.12849e-23	9.61472e-26
6	ENST00000561890	MUC22	5.222e-15	5.22228e-15	1.04002e-14	9.96574e-16
6	ENST00000623276	ZSCAN26	5.30695e-19	6.19592e-19	3.68272e-19	2.99584e-21
6	ENST00000636043	MUCL3	9.65382e-17	6.77435e-17	1.06815e-16	1.68283e-18
6	ENST00000641151	OR2J3	5.96588e-12	1.66322e-11	8.46241e-12	1.71503e-12
6	ENST00000641895	OR14J1	3.92106e-07	3.7725e-07	3.3885e-07	1.21973e-07
6	ENST00000642051	OR12D2	5.94466e-14	4.21234e-14	7.21963e-14	1.18502e-15
6	ENST00000647633	TNXB	9.91825e-50	5.67163e-50	5.32178e-49	8.5629e-49
7	ENST00000287957	GATAD1	3.32698e-11	1.97199e-11	3.20123e-11	2.34841e-10
7	ENST00000358303	ZC3HC1	1.92144e-08	2.61788e-08	1.64641e-08	1.31336e-09
7	ENST00000404938	ABCB5	6.82918e-08	7.4546e-08	1.13143e-07	1.73659e-07
7	ENST00000416943	CCL24	8.43878e-28	7.03324e-28	8.38713e-28	3.97117e-28
8	ENST00000276431	TNFRSF10B	5.2625e-15	7.94097e-15	9.54226e-15	2.61133e-15
8	ENST00000398712	SHARPIN	1.68542e-21	4.23327e-21	3.96714e-21	3.93427e-20
9	ENST00000297814	KIF27	1.62368e-07	1.36354e-07	2.53715e-07	4.40796e-07
9	ENST00000313050	SEC16A	2.45801e-08	2.16346e-08	1.73273e-08	1.58085e-07
9	ENST00000325875	RMI1	1.2707e-13	7.1206e-14	2.63463e-13	6.80203e-13
9	ENST00000371957	STKLD1	2.41112e-08	1.36795e-08	2.03484e-09	3.44357e-08
9	ENST00000381434	IL33	1.4783e-40	1.29127e-40	1.32262e-40	1.66943e-34
9	ENST00000381652	JAK2	1.39255e-13	1.56036e-13	1.28695e-13	1.8874e-12
11	ENST00000278612	NPAT	1.80387e-14	9.84384e-15	3.17267e-14	1.9529e-14
11	ENST00000287143	PRG3	2.58362e-27	2.78091e-27	9.65963e-27	6.93081e-26
11	ENST00000301873	LTBP3	1.34814e-07	1.71945e-07	1.17209e-07	3.07861e-07
11	ENST00000308110	MUS81	4.21546e-13	6.52254e-13	1.00156e-12	5.6906e-12
11	ENST00000309295	EHBP1L1	1.00506e-08	3.21332e-11	1.57644e-09	4.35216e-08
11	ENST00000312397	SART1	3.00543e-17	3.86102e-17	6.29511e-17	1.68991e-16
11	ENST00000358252	TNKS1BP1	3.6116e-07	4.12882e-07	4.8472e-07	6.07279e-07
11	ENST00000532090	AP5B1	3.70995e-07	3.64951e-07	4.7258e-07	3.81448e-06
11	ENST00000532620	TSGA10IP	4.97909e-17	5.84185e-17	1.03421e-16	2.75036e-16
11	ENST00000616316	IFITM2	5.41874e-26	5.0312e-26	4.12545e-26	1.03955e-26
12	ENST00000261726	CUX2	1.08821e-08	3.94951e-10	1.19792e-08	8.00754e-11
12	ENST00000261745	NAA25	4.57624e-25	4.15421e-25	8.98527e-25	1.69145e-24
12	ENST00000267176	SBNO1	4.5206e-18	3.94338e-18	5.77555e-18	1.02253e-16
12	ENST00000341259	SH2B3	2.3046e-247	1.1008e-248	8.13246e-246	1.63934e-264
12	ENST00000434748	FBRSL1	4.36159e-17	3.80807e-17	6.5883e-17	5.95437e-19
12	ENST00000547838	PHETA1	4.0931e-30	2.90875e-30	2.9495e-30	3.2214e-32
12	ENST00000550831	TMEM116	3.14976e-39	8.54828e-40	2.2864e-39	1.84372e-40
13	ENST00000323563	MRPS31	3.85814e-22	8.52383e-22	4.15001e-22	1.50157e-21
14	ENST00000206513	CEBPE	5.30267e-09	6.91481e-09	4.58855e-09	6.92528e-09
14	ENST00000216487	RIN3	4.51474e-08	5.35134e-08	5.15068e-08	9.88123e-08
14	ENST00000247191	DLGAP5	3.64429e-10	2.95642e-10	1.76569e-09	4.93169e-09
14	ENST00000254301	LGALS3	2.49787e-31	9.36315e-31	1.00888e-30	2.19182e-29
14	ENST00000313833	FBXO34	7.08663e-29	2.73133e-28	2.8192e-28	3.31647e-27
14	ENST00000555019	ASB2	4.15353e-16	5.85249e-16	6.24019e-16	2.89342e-16
15	ENST00000260361	NDUFAF1	3.45621e-08	8.9727e-08	3.86788e-08	8.0161e-07
15	ENST00000267953	BCL2A1	7.59392e-10	5.7524e-10	8.24295e-10	9.29108e-12
15	ENST00000300231	MAP1A	1.65394e-07	2.14321e-07	2.00266e-07	1.82946e-07
15	ENST00000361243	AKAP13	2.12342e-07	2.23778e-07	2.42596e-07	1.92631e-06
15	ENST00000485386	ST20	1.82333e-19	2.76085e-19	1.70596e-19	3.78553e-20
16	ENST00000300849	ZNF668	1.03973e-08	1.44721e-08	3.32839e-09	3.39606e-08
16	ENST00000312693	TNP2	2.14589e-07	3.32243e-07	3.63051e-07	7.09107e-07
16	ENST00000314586	EXOC3L1	8.47944e-08	9.26379e-08	6.53622e-08	1.15515e-07
16	ENST00000346183	NFATC3	2.8413e-07	2.32114e-07	1.89213e-07	2.65077e-07
16	ENST00000380310	FBXL19	1.96199e-07	2.10278e-07	1.47309e-07	1.0157e-07
16	ENST00000395762	IL4R	1.26295e-13	1.20943e-13	1.39535e-13	3.62689e-12
16	ENST00000564979	DOC2A	5.55822e-21	3.92832e-21	3.44792e-21	2.93298e-21
16	ENST00000644787	SOCS1	6.8633e-10	1.01584e-08	1.32421e-09	1.9023e-09
17	ENST00000225371	EPX	3.10893e-07	4.99228e-07	2.32294e-07	5.22837e-07
17	ENST00000262410	MAPT	1.64193e-29	6.1035e-29	1.31518e-28	2.10667e-28
17	ENST00000320254	LRRC37A	1.92955e-09	3.44299e-09	1.53574e-09	2.85035e-09
17	ENST00000329196	SPPL2C	7.02793e-29	2.35221e-28	4.60898e-28	1.7256e-27
17	ENST00000346872	IKZF3	2.26996e-15	1.98661e-15	1.05521e-15	3.27233e-14
17	ENST00000428638	ARHGAP27	1.49414e-08	2.51192e-08	2.45219e-08	1.35508e-08
17	ENST00000449250	C17orf58	3.89332e-09	3.96883e-09	3.72834e-09	1.19758e-07
17	ENST00000537309	STH	1.56945e-25	5.00402e-25	9.81111e-25	1.9708e-24
17	ENST00000570836	ALOX15	8.0831e-72	7.22629e-72	3.56546e-71	2.95236e-67
17	ENST00000572293	PELP1	5.48617e-11	6.31185e-11	5.84611e-11	1.4685e-11
17	ENST00000573600	CTDNEP1	1.04785e-07	1.02009e-07	1.48691e-07	1.48702e-06
17	ENST00000574590	KANSL1	4.52297e-33	1.25225e-32	2.49529e-32	2.14558e-31
17	ENST00000575779	ZNF594	3.09441e-11	3.58804e-11	5.37164e-11	3.86193e-10
17	ENST00000576629	LRRC37A2	8.48662e-21	2.75641e-20	2.96485e-20	3.26011e-20
17	ENST00000635792	GSDMA	5.21175e-07	4.72076e-07	6.74401e-07	8.76416e-05
17	ENST00000644067	BPTF	2.1399e-08	3.42058e-08	1.34217e-08	4.77966e-08
18	ENST00000280200	CD226	1.31682e-07	1.44996e-07	1.50028e-07	1.71426e-07
18	ENST00000344731	SERPINB13	3.35208e-07	4.02463e-07	2.50296e-07	2.00013e-07
18	ENST00000382749	SERPINB11	4.05594e-08	4.33912e-08	3.73268e-08	3.25931e-08
19	ENST00000221804	CLC	1.12533e-77	3.31752e-78	4.67775e-78	4.63801e-79
19	ENST00000246115	S1PR4	2.18766e-32	3.51277e-32	2.70778e-31	1.04885e-31
19	ENST00000252486	APOE	3.30075e-08	3.34114e-08	3.30006e-08	1.18267e-07
19	ENST00000262262	CD33	3.65057e-08	1.70853e-08	1.05897e-07	1.75772e-07
19	ENST00000262811	MAST3	1.29384e-08	2.74059e-08	9.51564e-09	1.68926e-08
19	ENST00000313093	ARHGAP45	1.16521e-11	1.07376e-11	1.22106e-11	2.90698e-12
19	ENST00000317578	SIX5	6.86669e-12	6.62801e-12	2.02299e-11	5.62493e-14
19	ENST00000333987	ZNF568	4.05224e-07	3.57883e-07	5.14544e-07	1.48812e-06
19	ENST00000360675	LGALS14	2.45863e-84	6.34382e-85	5.39158e-85	3.62221e-85
19	ENST00000589057	APOC4-APOC2	3.44173e-08	3.10495e-08	4.37978e-08	1.86762e-07
22	ENST00000319363	IL17RA	9.68718e-27	8.49285e-27	1.4296e-27	5.45886e-27
22	ENST00000327365	GGT5	3.7488e-17	3.15002e-17	5.59063e-17	1.04566e-15
22	ENST00000400288	SFI1	1.39356e-07	2.82334e-07	3.69255e-07	2.54814e-07
22	ENST00000403662	CSF2RB	6.36181e-17	1.18816e-16	1.08513e-16	4.69332e-18
22	ENST00000454366	GTSE1	2.56971e-07	4.26862e-07	2.54824e-07	6.36064e-07

## Sheet: Table S10
Table S10
Results for the meta-analysis in Europeans and non-Europeans for all 220 primary significantly associated genes. Results are not adjusted for lead GWAS hits.
Chromosome: The chromosome on which the gene is located
Gene: The gene symbol of the associated gene
P Europeans: P value from the analysis in European participants only (N = 188 248)
P non-Europeans: P value from the analysis in non-Europeans (N = 11 372)
P Meta: P value from the meta analysis using Fisher's method.
χ2 Meta: Chi-square from the meta-analysis
d.f. Meta: number of degrees of freedom per test in the meta analysis
adjusted P Meta: P value adjusted for the 220 significant genes from the primary analysis
Chromosome	Gene	P Europeans	P non-Europeans	P Meta	Χ2 Meta	d.f. Meta	adjusted P Meta*
12	SH2B3	1.5314e-234	0.0130434	1.08606e-233	1085.44	4	2.38933e-231
2	IL1RL1	1.52931e-172	0.00331058	2.03696e-172	802.661	4	4.48132e-170
5	SLC22A4	2.92204e-132	0.261467	2.33186e-130	608.421	4	5.13009e-128
19	LGALS14	2.59551e-80	0.0322785	1.57242e-79	373.373	4	3.45932e-77
19	CLC	1.9383e-76	0.00677393	2.36771e-76	358.659	4	5.20895e-74
5	CSF2	2.78487e-68	0.0286754	1.27854e-67	318.207	4	2.81279e-65
6	HLA-A	8.78029e-66	0.571097	7.58971e-64	300.717	4	1.66974e-61
5	IL13	2.21955e-65	0.000383861	1.34391e-66	313.472	4	2.9566e-64
17	ALOX15	1.75305e-64	0.00335058	9.01637e-65	305.005	4	1.9836e-62
6	HLA-DRB1	1.74747e-61	0.418667	1.0372e-59	281.54	4	2.28184e-57
3	GATA2	5.16842e-57	0.0936047	6.43311e-56	263.947	4	1.41528e-53
6	SKIV2L	8.88349e-55	0.362857	4.07674e-53	250.943	4	8.96882e-51
6	HLA-DRB5	1.82636e-53	0.157646	3.57832e-52	246.564	4	7.87231e-50
6	TSBP1	2.79916e-53	0.0464816	1.62736e-52	248.153	4	3.5802e-50
6	TNXB	1.56969e-52	0.325835	6.20936e-51	240.81	4	1.36606e-48
5	IL3	1.15937e-51	0.0374201	5.27416e-51	241.139	4	1.16032e-48
6	TRIM40	3.90568e-48	0.158565	6.93639e-47	222.006	4	1.52601e-44
6	HLA-DRA	9.01192e-47	0.0190241	1.90277e-46	219.97	4	4.1861e-44
6	MOG	3.43055e-45	0.488947	1.74612e-43	206.198	4	3.84145e-41
6	VWA7	1.23192e-44	0.296199	3.77014e-43	204.644	4	8.29431e-41
12	TMEM116	4.28911e-42	0.0651042	2.76403e-41	195.969	4	6.08086e-39
7	CCL24	2.88632e-40	0.0117187	3.26366e-40	190.98	4	7.18006e-38
6	HLA-C	4.44156e-40	0.00209131	9.08269e-41	193.565	4	1.99819e-38
9	IL33	1.699e-39	0.00320605	5.22994e-40	190.027	4	1.15059e-37
2	ADRA2B	1.65923e-38	0.23806	3.53233e-37	176.854	4	7.77113e-35
2	ASTL	2.82463e-38	0.0457368	1.16974e-37	179.089	4	2.57343e-35
6	OR2B2	3.0326e-36	0.150628	3.86798e-35	167.353	4	8.50955e-33
6	TRIM31	2.01702e-33	0.164622	2.59288e-32	154.176	4	5.70434e-30
6	C6orf15	2.59589e-33	0.432221	8.62481e-32	151.74	4	1.89746e-29
2	ANKRD36C	7.47092e-33	0.135225	7.77645e-32	151.95	4	1.71082e-29
17	KANSL1	7.60193e-33	0.191236	1.11375e-31	151.222	4	2.45024e-29
6	PPT2	1.65394e-32	0.121282	1.53031e-31	150.578	4	3.36669e-29
12	PHETA1	2.03628e-32	0.15063	2.32696e-31	149.729	4	5.11931e-29
6	TRIM15	3.23241e-32	0.478154	1.14756e-30	146.495	4	2.52464e-28
6	PPP1R18	4.95367e-32	0.193522	7.16345e-31	147.45	4	1.57596e-28
6	ZSCAN12	5.56237e-32	0.0704477	2.9632e-31	149.239	4	6.51904e-29
6	EHMT2	3.00291e-31	0.149992	3.29601e-30	144.355	4	7.25123e-28
6	PPT2-EGFL8	3.26984e-31	0.19317	4.6008e-30	143.679	4	1.01218e-27
19	S1PR4	5.84919e-30	0.00974057	4.15587e-30	143.885	4	9.14292e-28
2	D2HGDH	7.22259e-30	0.0277913	1.43886e-29	141.367	4	3.1655e-27
11	PRG3	1.77809e-29	0.141302	1.73753e-28	136.313	4	3.82258e-26
14	FBXO34	2.9202e-29	0.0742487	1.50265e-28	136.607	4	3.30582e-26
14	LGALS3	3.04529e-29	0.0730765	1.5417e-28	136.555	4	3.39173e-26
6	HLA-DQA1	5.28222e-29	0.218603	7.80942e-28	133.262	4	1.71807e-25
6	BTN2A1	1.39595e-28	0.0904613	8.52909e-28	133.083	4	1.8764e-25
6	OR12D3	2.44093e-28	0.537673	8.55706e-27	128.401	4	1.88255e-24
22	IL17RA	2.47621e-28	0.137999	2.27398e-27	131.092	4	5.00275e-25
17	MAPT	2.56012e-28	0.221117	3.73852e-27	130.083	4	8.22474e-25
17	SPPL2C	1.6625e-27	0.0507087	5.53393e-27	129.286	4	1.21747e-24
6	H2BC13	1.87498e-27	0.0397951	4.90707e-27	129.53	4	1.07955e-24
6	VARS2	2.11728e-27	0.306578	4.12847e-26	125.204	4	9.08263e-24
6	SFTA2	8.17366e-27	0.94672	4.72985e-25	120.247	4	1.04057e-22
6	GPANK1	2.20183e-26	0.0214452	3.01822e-26	125.84	4	6.64009e-24
6	CCHCR1	5.12165e-26	0.170622	5.33077e-25	120.004	4	1.17277e-22
5	ADRB2	6.39407e-26	0.0770949	3.03532e-25	121.149	4	6.6777e-23
6	VARS1	2.87916e-25	0.458745	7.69847e-24	114.573	4	1.69366e-21
6	PGBD1	4.42971e-25	0.312014	8.04966e-24	114.482	4	1.77093e-21
17	STH	1.05731e-24	0.349476	2.11569e-23	112.515	4	4.65452e-21
6	SLC44A4	5.52059e-24	0.205112	6.35671e-23	110.276	4	1.39848e-20
6	BAG6	7.16422e-24	0.157473	6.33374e-23	110.283	4	1.39342e-20
6	TCF19	1.83383e-23	0.0777359	7.96985e-23	109.815	4	1.75337e-20
6	BTN3A2	2.03379e-23	0.363301	4.00931e-22	106.524	4	8.82049e-20
6	PRRC2A	2.07668e-23	0.262225	2.9715e-22	107.134	4	6.53729e-20
11	IFITM2	3.10855e-23	0.000236407	4.49566e-25	120.351	4	9.89046e-23
12	NAA25	1.46267e-22	0.0170573	1.38088e-22	108.696	4	3.03794e-20
3	ACKR2	2.18058e-22	0.073926	8.62139e-22	104.964	4	1.89671e-19
2	PRKRA	7.88207e-22	0.111671	4.55805e-21	101.569	4	1.00277e-18
2	FER1L5	9.22089e-22	0.0805692	3.85977e-21	101.908	4	8.49148e-19
16	DOC2A	4.48978e-21	0.0285642	6.59292e-21	100.816	4	1.45044e-18
6	ZKSCAN4	6.1652e-21	0.244969	7.39162e-20	95.884	4	1.62616e-17
6	ZNF322	6.32959e-21	0.911044	2.745e-19	93.2044	4	6.039e-17
6	BTNL2	7.3763e-21	0.00607737	2.35167e-21	102.918	4	5.17367e-19
6	MCCD1	8.99509e-21	0.0109681	5.09773e-21	101.341	4	1.1215e-18
13	MRPS31	2.82304e-20	0.0274132	3.83929e-20	97.2212	4	8.44644e-18
2	FARP2	6.36976e-20	0.222669	6.62401e-19	91.4044	4	1.45728e-16
6	ZSCAN26	7.37304e-20	0.744979	2.49087e-18	88.6965	4	5.47991e-16
6	POM121L2	8.94279e-20	0.282717	1.16615e-18	90.2483	4	2.56553e-16
6	PSORS1C1	1.13652e-19	0.0136028	7.56274e-20	95.8373	4	1.6638e-17
17	LRRC37A2	1.18639e-19	0.41644	2.24571e-18	88.9084	4	4.94055e-16
6	EGFL8	1.57565e-19	0.304956	2.18543e-18	88.9641	4	4.80795e-16
15	ST20	2.70212e-19	0.29614	3.59869e-18	87.944	4	7.91712e-16
12	FBRSL1	2.95981e-19	0.126846	1.71684e-18	89.4576	4	3.77704e-16
6	HLA-DQB1	4.89817e-19	0.162627	3.58272e-18	87.9531	4	7.88199e-16
6	MUCL3	7.86603e-19	0.0285585	1.0388e-18	90.4847	4	2.28536e-16
8	SHARPIN	1.0354e-18	0.010873	5.2837e-19	91.8664	4	1.16241e-16
6	ZSCAN31	4.96925e-18	0.293029	6.12607e-17	82.1415	4	1.34774e-14
5	PDLIM4	8.36069e-18	0.354137	1.22463e-16	80.7221	4	2.69418e-14
6	NKAPL	3.20121e-17	0.16621	2.16953e-16	79.5498	4	4.77296e-14
11	TSGA10IP	4.72081e-17	0.0632152	1.23409e-16	80.7064	4	2.715e-14
2	INPP5D	9.63893e-17	0.252301	9.54653e-16	76.5105	4	2.10024e-13
14	ASB2	1.19836e-16	0.556503	2.55062e-15	74.493	4	5.61136e-13
3	CD200	1.30409e-16	0.036679	1.95546e-16	79.7628	4	4.30202e-14
12	SBNO1	1.34225e-16	0.0302148	1.66467e-16	80.0929	4	3.66226e-14
6	PSORS1C2	1.55925e-16	0.00609563	4.03922e-17	82.9947	4	8.88628e-15
5	IL7R	1.73175e-16	0.0177133	1.26767e-16	80.6513	4	2.78886e-14
6	LY6G5C	5.7791e-16	0.499365	1.06147e-14	71.5631	4	2.33524e-12
6	OR12D2	1.75501e-15	0.178498	1.14967e-14	71.399	4	2.52928e-12
6	LTA	1.79409e-15	0.0246282	1.70811e-15	75.3163	4	3.75785e-13
22	GGT5	1.99306e-15	0.00326404	2.6395e-16	79.1478	4	5.8069e-14
6	ZKSCAN3	2.1327e-15	0.491806	3.72257e-14	68.9821	4	8.18966e-12
11	SART1	2.55971e-15	0.035153	3.41452e-15	73.8939	4	7.51195e-13
22	CSF2RB	4.11468e-15	0.213237	3.12966e-14	69.3391	4	6.88525e-12
17	IKZF3	1.24503e-14	0.00323133	1.55903e-15	75.5038	4	3.42987e-13
6	HSPA1L	2.70877e-14	0.227623	2.07908e-13	65.4395	4	4.57399e-11
6	BTN3A1	2.81008e-14	0.353832	3.30523e-13	64.4838	4	7.2715e-11
6	MUC22	5.05512e-14	0.0759575	1.31294e-13	66.3867	4	2.88847e-11
6	MICA	3.16921e-13	0.0209572	2.23465e-13	65.2908	4	4.91623e-11
6	OR2J3	4.25656e-13	0.632306	8.05914e-12	57.8871	4	1.77301e-09
6	ZBTB22	4.60896e-13	0.65884	9.05591e-12	57.6458	4	1.9923e-09
1	CNR2	4.98585e-13	0.00915928	1.55358e-13	66.04	4	3.41789e-11
6	CLIC1	6.44256e-13	0.494598	9.48765e-12	57.5494	4	2.08728e-09
6	AGER	9.28211e-13	0.0860147	2.48771e-12	60.3175	4	5.47296e-10
9	JAK2	1.00008e-12	0.113901	3.50883e-12	59.6067	4	7.71942e-10
6	BTN1A1	1.09846e-12	0.940986	2.95598e-11	55.1959	4	6.50315e-09
19	SIX5	1.27362e-12	0.676771	2.48066e-11	55.5592	4	5.45745e-09
6	HLA-DPA1	1.747e-12	0.0947282	5.03583e-12	58.8597	4	1.10788e-09
6	ITPR3	2.90624e-12	0.271253	2.27581e-11	55.7377	4	5.00678e-09
12	CUX2	3.62581e-12	0.311825	3.2232e-11	55.0165	4	7.09103e-09
3	AC006059.2	4.28668e-12	0.438056	5.25803e-11	54.0018	4	1.15677e-08
3	CCDC13	4.28685e-12	0.415175	4.99312e-11	54.109	4	1.09849e-08
19	ARHGAP45	4.77492e-12	0.0629787	8.9712e-12	57.6652	4	1.97366e-09
11	NPAT	4.95933e-12	0.000788914	1.33708e-13	66.3492	4	2.94157e-11
16	IL4R	5.46189e-12	0.17393	2.72478e-11	55.3647	4	5.99451e-09
3	EOMES	7.25001e-12	0.301345	6.08443e-11	53.699	4	1.33858e-08
1	CCDC18	9.68055e-12	0.0229232	6.68757e-12	58.273	4	1.47127e-09
6	ABCF1	1.07249e-11	0.188621	5.64936e-11	53.8529	4	1.24286e-08
8	TNFRSF10B	1.1303e-11	0.000321885	1.24601e-13	66.4945	4	2.74122e-11
6	NOTCH4	1.21842e-11	0.030174	1.0894e-11	57.2633	4	2.39668e-09
11	MUS81	1.36929e-11	0.0384745	1.54212e-11	56.5438	4	3.39266e-09
9	RMI1	2.36857e-11	0.0252272	1.74154e-11	56.292	4	3.8314e-09
3	CCR3	2.79186e-11	0.0195979	1.59953e-11	56.4681	4	3.51897e-09
6	TAPBP	3.05038e-11	0.383432	3.06108e-10	50.3435	4	6.73438e-08
15	BCL2A1	5.23673e-11	0.173604	2.40222e-10	50.8474	4	5.28488e-08
6	PRSS16	7.31426e-11	0.171476	3.27377e-10	50.2038	4	7.20228e-08
1	ARNT	7.853e-11	0.552422	1.07851e-09	47.722	4	2.37273e-07
1	TMED5	8.5565e-11	0.00431103	1.09291e-11	57.2566	4	2.4044e-09
5	FNIP1	8.62223e-11	0.0241939	5.81921e-11	53.7915	4	1.28023e-08
6	MUC21	1.81232e-10	0.0198265	9.82809e-11	52.704	4	2.16218e-08
3	GLB1	2.23139e-10	0.394177	2.12451e-09	46.3084	4	4.67392e-07
17	ZNF594	2.63015e-10	0.155848	1.02139e-09	47.8354	4	2.24705e-07
17	PELP1	3.01585e-10	0.0515102	4.02162e-10	49.7759	4	8.84756e-08
17	C17orf58	3.96497e-10	0.737783	6.71426e-09	43.9049	4	1.47714e-06
2	IL1RL2	4.11156e-10	0.271456	2.66928e-09	45.832	4	5.87242e-07
3	DALRD3	4.97617e-10	0.263745	3.11757e-09	45.5079	4	6.85865e-07
6	IP6K3	7.1346e-10	0.318596	5.27456e-09	44.4095	4	1.1604e-06
5	TCF7	9.28686e-10	0.0121532	2.9579e-10	50.4148	4	6.50737e-08
17	LRRC37A	1.04506e-09	0.433148	1.01921e-08	43.0317	4	2.24227e-06
16	EXOC3L1	1.18057e-09	0.116949	3.27262e-09	45.4066	4	7.19977e-07
16	SOCS1	1.79291e-09	0.103716	4.35234e-09	44.811	4	9.57514e-07
6	HLA-G	2.0603e-09	0.0621161	3.0432e-09	45.5583	4	6.69505e-07
6	HLA-DQA2	2.1001e-09	0.165054	7.89717e-09	43.5655	4	1.73738e-06
14	DLGAP5	2.12733e-09	0.626405	2.85652e-08	40.8723	4	6.28434e-06
17	ARHGAP27	3.6633e-09	0.0804285	6.76046e-09	43.8906	4	1.4873e-06
18	SERPINB11	4.47268e-09	0.0214939	2.31352e-09	46.1305	4	5.08974e-07
3	HTR3D	4.97234e-09	0.730547	7.42247e-08	38.8667	4	1.63294e-05
7	GATAD1	5.25641e-09	0.0336629	4.15031e-09	44.9103	4	9.13067e-07
11	EHBP1L1	5.70872e-09	0.467591	5.53661e-08	39.4829	4	1.21805e-05
1	E2F2	5.77818e-09	0.442721	5.3168e-08	39.568	4	1.1697e-05
2	IKZF2	8.14054e-09	0.509902	8.42626e-08	38.5999	4	1.85378e-05
14	CEBPE	9.62375e-09	0.191754	3.89572e-08	40.2212	4	8.57058e-06
9	STKLD1	1.22755e-08	0.22053	5.61116e-08	39.4548	4	1.23446e-05
16	ZNF668	1.2362e-08	0.117911	3.11149e-08	40.6929	4	6.84528e-06
6	HLA-E	1.43331e-08	0.292577	8.50856e-08	38.5794	4	1.87188e-05
2	IL18RAP	1.85359e-08	0.207325	7.83079e-08	38.7541	4	1.72277e-05
7	ZC3HC1	2.12971e-08	0.25513	1.08837e-07	38.0614	4	2.39442e-05
2	ITGA6	2.23952e-08	0.362713	1.59443e-07	37.2571	4	3.50776e-05
1	NDUFS2	2.25038e-08	0.304025	1.35468e-07	37.6004	4	2.98029e-05
1	ADGRL4	2.51853e-08	0.0338629	1.86624e-08	41.7649	4	4.10573e-06
6	HLA-DQB2	2.56519e-08	0.751743	3.61837e-07	35.528	4	7.96042e-05
17	BPTF	2.7413e-08	0.385557	2.04677e-07	36.7306	4	4.5029e-05
19	MAST3	2.809e-08	0.0041335	2.77229e-09	45.753	4	6.09905e-07
19	APOE	2.94938e-08	0.219482	1.28532e-07	37.7111	4	2.82771e-05
1	TNFRSF8	3.259e-08	0.665752	4.04561e-07	35.2922	4	8.90035e-05
7	ABCB5	3.87728e-08	0.438394	3.21091e-07	35.7804	4	7.064e-05
3	IL5RA	5.56766e-08	0.0816142	9.18318e-08	38.4189	4	2.0203e-05
6	OR14J1	6.61943e-08	0.219406	2.76635e-07	36.095	4	6.08597e-05
6	TCP11	6.99645e-08	0.150408	2.03831e-07	36.7394	4	4.48428e-05
1	MIIP	8.17187e-08	0.303513	4.59156e-07	35.0246	4	0.000101014
14	RIN3	9.09374e-08	0.0172713	3.34097e-08	40.5436	4	7.35013e-06
6	PSMB8	1.06398e-07	0.148446	2.99518e-07	35.9272	4	6.58939e-05
1	TNFRSF14	1.07098e-07	0.448091	8.56724e-07	33.7046	4	0.000188479
6	C6orf47	1.15728e-07	0.318762	6.68267e-07	34.2307	4	0.000147019
19	CD33	1.32729e-07	0.065609	1.70324e-07	37.118	4	3.74714e-05
19	APOC4-APOC2	1.38338e-07	0.0924212	2.45159e-07	36.3499	4	5.3935e-05
4	REST	1.47381e-07	0.0522809	1.51649e-07	37.3627	4	3.33627e-05
15	NDUFAF1	1.5088e-07	0.167214	4.66622e-07	34.9905	4	0.000102657
6	H1-1	1.77136e-07	0.117105	3.87717e-07	35.3821	4	8.52978e-05
9	SEC16A	1.81228e-07	0.000973166	4.13725e-09	44.9169	4	9.10195e-07
1	CEP85	1.87064e-07	0.276729	9.20222e-07	33.5531	4	0.000202449
3	C3orf18	2.29766e-07	0.128613	5.41878e-07	34.6743	4	0.000119213
17	GSDMA	2.58234e-07	0.103635	4.93395e-07	34.8726	4	0.000108547
22	GTSE1	2.92455e-07	0.187745	9.72821e-07	33.4353	4	0.000214021
1	FUCA1	3.08961e-07	0.0262655	1.59294e-07	37.2591	4	3.50447e-05
9	KIF27	3.34255e-07	0.347108	1.96885e-06	31.939	4	0.000433146
16	FBXL19	3.35021e-07	0.290822	1.67038e-06	32.2882	4	0.000367483
6	HLA-DPB1	3.39236e-07	0.259724	1.51939e-06	32.4894	4	0.000334266
19	ZNF568	3.40834e-07	0.387521	2.22421e-06	31.6797	4	0.000489327
3	FYCO1	3.7249e-07	0.275687	1.75515e-06	32.1831	4	0.000386132
11	LTBP3	3.75187e-07	0.148543	9.866e-07	33.4054	4	0.000217052
2	GAL3ST2	3.85706e-07	0.0277977	2.07476e-07	36.702	4	4.56447e-05
5	OTULINL	3.94645e-07	0.310512	2.07278e-06	31.8296	4	0.000456011
15	AKAP13	4.67589e-07	0.33459	2.60811e-06	31.3411	4	0.000573785
18	SERPINB13	5.03112e-07	0.243313	2.07073e-06	31.8317	4	0.000455562
18	CD226	5.63541e-07	0.0930611	9.31585e-07	33.5271	4	0.000204949
22	SFI1	6.22214e-07	0.0276357	3.24624e-07	35.7573	4	7.14173e-05
3	CD200R1	6.41067e-07	0.145759	1.60587e-06	32.3719	4	0.000353292
5	IL9	6.59995e-07	0.0215056	2.70679e-07	36.1409	4	5.95493e-05
16	TNP2	7.24854e-07	0.255096	3.0516e-06	31.0068	4	0.000671353
11	AP5B1	7.42252e-07	0.132232	1.68197e-06	32.2735	4	0.000370033
17	CTDNEP1	1.08407e-06	0.0353693	6.9311e-07	34.1534	4	0.000152484
11	TNKS1BP1	1.19948e-06	0.27425	5.2394e-06	29.8547	4	0.00115267
15	MAP1A	1.21188e-06	0.0690892	1.44813e-06	32.5914	4	0.000318589
1	HORMAD1	1.27203e-06	0.0379052	8.60547e-07	33.6951	4	0.00018932
1	CTSS	1.27947e-06	0.0412808	9.37849e-07	33.5128	4	0.000206327
2	GPAT2	2.86704e-06	0.00607495	3.28588e-07	35.7316	4	7.22893e-05
3	SENP7	3.26642e-06	0.0149669	8.71856e-07	33.6675	4	0.000191808
2	SCLY	3.91782e-06	0.0516545	3.32158e-06	30.8263	4	0.000730748
17	EPX	6.06038e-06	0.058155	5.58915e-06	29.7168	4	0.00122961
3	SLC9C1	6.1205e-06	0.00752125	8.23725e-07	33.7878	4	0.000181219
16	NFATC3	0.0540407	0.00077345	0.000463231	20.1653	4	0.101911
